# Supplementary material for: Crystal structure of diethyl [(4-nitro­phenyl­amino)(2-hy­droxy­phen­yl)meth­yl]phospho­nate methanol monosolvate
Source: Acta Crystallogr Sect E Struct Rep Online. 2014 Aug 30;70(Pt 9):o1053–4. doi: 10.1107/S1600536814018649 (PMC4186192; doi:10.1107/S1600536814018649)
Supplement: Supplementary file 1 [file e-70-o1053-sup1.cif]

##############################################################################
#                                                                            #
# This CIF contains the data in a paper accepted for publication in          #
# Acta Crystallographica Section E. It conforms to the requirements of       #
# Notes for Authors for Acta Crystallographica Section E, and has been       #
# peer reviewed under the auspices of the IUCr Commission on Journals.       #
#                                                                            #
# Full details of the Crystallographic Information File format               #
# are given in the paper "The Crystallographic Information File (CIF):       #
# a New Standard Archive File for Crystallography" by S. R. Hall, F. H.      #
# Allen and I. D. Brown [Acta Cryst. (1991), A47, 655-685].                  #
#                                                                            #
# The current version of the core CIF dictionary is obtainable from          #
# ftp://ftp.iucr.org/pub/cif_core.dic.                                       #
#                                                                            #
# Software is freely available for graphical display of the structure(s)     #
# in this CIF. For information consult the CIF software page                 #
# http://www.iucr.org/resources/cif/software.                                #
#                                                                            #
# This file may be used for bona fide research purposes within the           #
# scientific community so long as proper attribution is given to the journal # 
# article from which it was obtained.                                        #
#                                                                            #
##############################################################################
data_I
_audit_creation_method     SHELXL-97
_chemical_name_systematic
;
Diethyl [(4-nitrophenylamino)(2-hydroxyphenyl)methyl]phosphonate methanol
monosolvate
;
_chemical_name_common     ?
_chemical_formula_moiety     'C17 H21 N2 O6 P, C H4 O'
_chemical_formula_sum     'C18 H25 N2 O7 P'
_chemical_formula_iupac     'C17 H21 N2 O6 P, C H4 O'
_chemical_formula_weight     412.37
_chemical_melting_point     ?
_symmetry_cell_setting     triclinic
_symmetry_space_group_name_H-M     'P -1'
_symmetry_space_group_name_Hall     '-P 1'
loop_
    _symmetry_equiv_pos_as_xyz
    'x, y, z'
    '-x, -y, -z'
_cell_length_a     9.401(6)
_cell_length_b     10.061(6)
_cell_length_c     11.963(7)
_cell_angle_alpha     101.328(10)
_cell_angle_beta     94.183(10)
_cell_angle_gamma     104.549(9)
_cell_volume     1065.0(12)
_cell_formula_units_Z     2
_cell_measurement_reflns_used     1930
_cell_measurement_theta_min     1.80
_cell_measurement_theta_max     28.30
_cell_measurement_temperature     296(2)
_exptl_crystal_description     block
_exptl_crystal_colour     yellow
_exptl_crystal_size_max     0.4
_exptl_crystal_size_mid     0.34
_exptl_crystal_size_min     0.3
_exptl_crystal_density_diffrn     1.286
_exptl_crystal_density_meas     ?
_exptl_crystal_density_method     'not measured'
_exptl_crystal_F_000     436
_exptl_absorpt_coefficient_mu     0.169
_exptl_absorpt_correction_type     multi-scan
_exptl_absorpt_process_details     '(SADABS; Sheldrick, 2000)'
_exptl_absorpt_correction_T_min     0.935
_exptl_absorpt_correction_T_max     0.951
_exptl_special_details     ?
_diffrn_ambient_temperature     296(2)
_diffrn_radiation_type     MoK\a
_diffrn_radiation_wavelength     0.71073
_diffrn_radiation_source     'fine-focus sealed tube'
_diffrn_radiation_monochromator     graphite
_diffrn_measurement_device_type     'Bruker SMART 1K CCD area-detector'
_diffrn_measurement_method     '\w scans'
_diffrn_detector_area_resol_mean     ?
_diffrn_reflns_number     14569
_diffrn_reflns_av_R_equivalents     0.0514
_diffrn_reflns_av_sigmaI/netI     0.0673
_diffrn_reflns_theta_min     1.75
_diffrn_reflns_theta_max     28.23
_diffrn_reflns_theta_full     28.23
_diffrn_measured_fraction_theta_max     0.994
_diffrn_measured_fraction_theta_full     0.994
_diffrn_reflns_limit_h_min     -12
_diffrn_reflns_limit_h_max     12
_diffrn_reflns_limit_k_min     -13
_diffrn_reflns_limit_k_max     13
_diffrn_reflns_limit_l_min     -15
_diffrn_reflns_limit_l_max     15
_diffrn_standards_number     ?
_diffrn_standards_interval_count     ?
_diffrn_standards_interval_time     ?
_diffrn_standards_decay_%     ?
_refine_special_details
;
Refinement of <i>F</i>^2^ against ALL reflections. The weighted <i>R</i>-factor
<i>wR</i> and goodness of fit <i>S</i> are based on <i>F</i>^2^, conventional
<i>R</i>-factors <i>R</i> are based on <i>F</i>, with <i>F</i> set to zero for
negative <i>F</i>^2^. The threshold expression of <i>F</i>^2^ >
\s(<i>F</i>^2^) is used only for calculating <i>R</i>-factors(gt) <i>etc</i>.
and is not relevant to the choice of reflections for refinement.
<i>R</i>-factors based on <i>F</i>^2^ are statistically about twice as large
as those based on <i>F</i>, and <i>R</i>- factors based on ALL data will be
even larger.
;
_reflns_number_total     5230
_reflns_number_gt     2934
_reflns_threshold_expression     I>2\s(I)
_refine_ls_structure_factor_coef     Fsqd
_refine_ls_matrix_type     full
_refine_ls_R_factor_all     0.1141
_refine_ls_R_factor_gt     0.0542
_refine_ls_wR_factor_gt     0.1131
_refine_ls_wR_factor_ref     0.1381
_refine_ls_goodness_of_fit_ref     1.012
_refine_ls_restrained_S_all     1.012
_refine_ls_number_reflns     5230
_refine_ls_number_parameters     262
_refine_ls_number_restraints     0
_refine_ls_hydrogen_treatment     mixed
_refine_ls_weighting_scheme     calc
_refine_ls_weighting_details
         'calc w=1/[\s^2^(Fo^2^)+(0.0575P)^2^+0.0659P] where P=(Fo^2^+2Fc^2^)/3'
_atom_sites_solution_hydrogens     geom
_atom_sites_solution_primary     direct
_atom_sites_solution_secondary     difmap
_refine_ls_shift/su_max     0.000
_refine_ls_shift/su_mean     0.000
_refine_diff_density_max     0.313
_refine_diff_density_min     -0.272
_refine_ls_extinction_method     none
_refine_ls_extinction_coef     .
loop_
    _atom_type_symbol
    _atom_type_description
    _atom_type_scat_dispersion_real
    _atom_type_scat_dispersion_imag
    _atom_type_scat_source
    'C' 'C' 0.0033 0.0016
                         'International Tables Vol C Tables 4.2.6.8 and 6.1.1.4'
    'H' 'H' 0.0000 0.0000
                         'International Tables Vol C Tables 4.2.6.8 and 6.1.1.4'
    'N' 'N' 0.0061 0.0033
                         'International Tables Vol C Tables 4.2.6.8 and 6.1.1.4'
    'O' 'O' 0.0106 0.0060
                         'International Tables Vol C Tables 4.2.6.8 and 6.1.1.4'
    'P' 'P' 0.1023 0.0942
                         'International Tables Vol C Tables 4.2.6.8 and 6.1.1.4'
_computing_data_collection     'SMART (Bruker, 2000)'
_computing_cell_refinement     'SAINT (Bruker, 2000)'
_computing_data_reduction     'SAINT (Bruker, 2000)'
_computing_structure_solution     'SHELXS97 (Sheldrick, 2008)'
_computing_structure_refinement     'SHELXL97 (Sheldrick, 2008)'
_computing_molecular_graphics     'SHELXTL/PC (Sheldrick, 2008)'
_computing_publication_material     'SHELXL97 (Sheldrick, 2008)'
loop_
    _atom_site_type_symbol
    _atom_site_label
    _atom_site_fract_x
    _atom_site_fract_y
    _atom_site_fract_z
    _atom_site_U_iso_or_equiv
    _atom_site_adp_type
    _atom_site_calc_flag
    _atom_site_refinement_flags
    _atom_site_occupancy
    _atom_site_symmetry_multiplicity
    _atom_site_disorder_assembly
    _atom_site_disorder_group
    C C1 0.4255(3) 0.3224(2) 0.17400(19) 0.0408(5) Uani d . 1 1 . .
    C C2 0.4364(3) 0.2362(3) 0.2493(2) 0.0538(7) Uani d . 1 1 . .
    H H2 0.5292 0.2347 0.2808 0.065 Uiso calc R 1 1 . .
    C C3 0.3111(4) 0.1532(3) 0.2778(2) 0.0655(8) Uani d . 1 1 . .
    H H3 0.3192 0.0962 0.3291 0.079 Uiso calc R 1 1 . .
    C C4 0.1720(4) 0.1538(3) 0.2302(3) 0.0692(8) Uani d . 1 1 . .
    H H4 0.0868 0.0979 0.2497 0.083 Uiso calc R 1 1 . .
    C C5 0.1618(3) 0.2385(3) 0.1535(2) 0.0538(7) Uani d . 1 1 . .
    H H5 0.0688 0.2379 0.1207 0.065 Uiso calc R 1 1 . .
    C C6 0.2871(3) 0.3241(2) 0.12431(18) 0.0378(5) Uani d . 1 1 . .
    C C7 0.2760(2) 0.4232(2) 0.04485(17) 0.0348(5) Uani d . 1 1 . .
    H H7 0.3749 0.4597 0.0239 0.042 Uiso calc R 1 1 . .
    C C8 0.2056(2) 0.2631(2) -0.14895(19) 0.0372(5) Uani d . 1 1 . .
    C C9 0.1083(3) 0.2150(2) -0.2517(2) 0.0467(6) Uani d . 1 1 . .
    H H9 0.0257 0.2492 -0.2595 0.056 Uiso calc R 1 1 . .
    C C10 0.1327(3) 0.1185(3) -0.3410(2) 0.0526(7) Uani d . 1 1 . .
    H H10 0.0681 0.0884 -0.4092 0.063 Uiso calc R 1 1 . .
    C C11 0.2548(3) 0.0660(2) -0.3287(2) 0.0449(6) Uani d . 1 1 . .
    C C12 0.3527(3) 0.1124(3) -0.2294(2) 0.0472(6) Uani d . 1 1 . .
    H H12 0.4347 0.0772 -0.2227 0.057 Uiso calc R 1 1 . .
    C C13 0.3303(3) 0.2105(2) -0.1397(2) 0.0428(6) Uani d . 1 1 . .
    H H13 0.3976 0.2422 -0.0729 0.051 Uiso calc R 1 1 . .
    C C14 0.3182(4) 0.6256(4) 0.3468(2) 0.0941(12) Uani d . 1 1 . .
    H H14A 0.2782 0.7004 0.3841 0.113 Uiso calc R 1 1 . .
    H H14B 0.2476 0.5363 0.3455 0.113 Uiso calc R 1 1 . .
    C C15 0.4561(4) 0.6334(4) 0.4116(3) 0.0989(12) Uani d . 1 1 . .
    H H15A 0.5020 0.5674 0.3700 0.148 Uiso calc R 1 1 . .
    H H15B 0.4377 0.6111 0.4846 0.148 Uiso calc R 1 1 . .
    H H15C 0.5206 0.7269 0.4237 0.148 Uiso calc R 1 1 . .
    C C16 0.2262(3) 0.8152(3) 0.0724(2) 0.0600(7) Uani d . 1 1 . .
    H H16A 0.2731 0.8615 0.1500 0.072 Uiso calc R 1 1 . .
    H H16B 0.1208 0.8069 0.0696 0.072 Uiso calc R 1 1 . .
    C C17 0.2894(4) 0.8987(3) -0.0089(3) 0.0853(10) Uani d . 1 1 . .
    H H17A 0.3945 0.9110 -0.0026 0.128 Uiso calc R 1 1 . .
    H H17B 0.2697 0.9891 0.0087 0.128 Uiso calc R 1 1 . .
    H H17C 0.2453 0.8505 -0.0858 0.128 Uiso calc R 1 1 . .
    C C18 0.8676(5) 0.4263(6) 0.3596(3) 0.154(2) Uani d . 1 1 . .
    H H18A 0.9379 0.3743 0.3716 0.232 Uiso calc R 1 1 . .
    H H18B 0.7854 0.3987 0.4010 0.232 Uiso calc R 1 1 . .
    H H18C 0.9143 0.5253 0.3868 0.232 Uiso calc R 1 1 . .
    N N1 0.1748(2) 0.3567(2) -0.06050(16) 0.0415(5) Uani d . 1 1 . .
    N N2 0.2802(3) -0.0373(3) -0.4225(2) 0.0650(7) Uani d . 1 1 . .
    O O1 0.54719(18) 0.4078(2) 0.14493(15) 0.0566(5) Uani d . 1 1 . .
    H H1 0.6220 0.4018 0.1811 0.085 Uiso calc R 1 1 . .
    O O2 0.33759(18) 0.63846(17) 0.22920(13) 0.0518(4) Uani d . 1 1 . .
    O O3 0.25022(19) 0.67641(16) 0.04156(14) 0.0525(5) Uani d . 1 1 . .
    O O4 0.06458(17) 0.53339(17) 0.14848(13) 0.0478(4) Uani d . 1 1 . .
    O O5 0.1927(3) -0.0771(3) -0.51111(19) 0.1029(9) Uani d . 1 1 . .
    O O6 0.3885(3) -0.0818(2) -0.41134(17) 0.0919(8) Uani d . 1 1 . .
    O O7 0.8177(2) 0.3987(3) 0.24407(17) 0.0785(6) Uani d . 1 1 . .
    H H7A 0.8843 0.4359 0.2104 0.118 Uiso calc R 1 1 . .
    P P1 0.21847(7) 0.57045(6) 0.12230(5) 0.03809(18) Uani d . 1 1 . .
    H H1A 0.107(3) 0.391(2) -0.077(2) 0.045(7) Uiso d . 1 1 . .
loop_
    _atom_site_aniso_label
    _atom_site_aniso_U_11
    _atom_site_aniso_U_22
    _atom_site_aniso_U_33
    _atom_site_aniso_U_12
    _atom_site_aniso_U_13
    _atom_site_aniso_U_23
    C1 0.0458(14) 0.0433(14) 0.0362(12) 0.0202(11) 0.0041(11) 0.0060(11)
    C2 0.0633(18) 0.0542(16) 0.0482(15) 0.0253(14) -0.0009(13) 0.0122(13)
    C3 0.092(2) 0.0552(18) 0.0595(18) 0.0284(17) 0.0110(17) 0.0260(14)
    C4 0.073(2) 0.0569(18) 0.081(2) 0.0077(16) 0.0271(17) 0.0307(16)
    C5 0.0478(16) 0.0494(16) 0.0677(18) 0.0133(12) 0.0112(13) 0.0202(14)
    C6 0.0427(13) 0.0345(12) 0.0383(12) 0.0170(10) 0.0074(10) 0.0043(10)
    C7 0.0304(12) 0.0384(12) 0.0371(12) 0.0127(10) 0.0051(10) 0.0069(10)
    C8 0.0386(13) 0.0356(12) 0.0384(12) 0.0127(10) 0.0057(10) 0.0070(10)
    C9 0.0420(14) 0.0532(15) 0.0473(14) 0.0244(12) -0.0002(11) 0.0041(12)
    C10 0.0521(16) 0.0589(16) 0.0433(14) 0.0201(13) -0.0072(12) 0.0010(12)
    C11 0.0521(15) 0.0439(14) 0.0401(13) 0.0229(12) 0.0043(11) 0.0008(11)
    C12 0.0491(15) 0.0530(15) 0.0478(15) 0.0301(12) 0.0070(12) 0.0093(12)
    C13 0.0401(13) 0.0476(14) 0.0421(13) 0.0196(11) 0.0015(11) 0.0047(11)
    C14 0.077(2) 0.154(4) 0.0440(17) 0.040(2) 0.0036(17) -0.005(2)
    C15 0.131(3) 0.117(3) 0.0546(19) 0.058(3) -0.007(2) 0.008(2)
    C16 0.0649(18) 0.0428(15) 0.0774(19) 0.0221(14) 0.0101(15) 0.0153(14)
    C17 0.102(3) 0.0560(19) 0.106(3) 0.0203(18) 0.030(2) 0.0333(19)
    C18 0.090(3) 0.273(6) 0.081(3) -0.008(3) -0.006(2) 0.074(4)
    N1 0.0372(11) 0.0475(12) 0.0416(11) 0.0229(10) -0.0020(9) 0.0017(9)
    N2 0.0834(18) 0.0676(16) 0.0481(14) 0.0422(14) -0.0002(13) -0.0021(12)
    O1 0.0382(10) 0.0749(13) 0.0640(12) 0.0186(9) 0.0022(9) 0.0298(10)
    O2 0.0484(10) 0.0560(11) 0.0440(10) 0.0116(8) -0.0047(8) 0.0020(8)
    O3 0.0708(12) 0.0400(9) 0.0556(11) 0.0256(9) 0.0171(9) 0.0143(8)
    O4 0.0395(9) 0.0560(10) 0.0531(10) 0.0234(8) 0.0092(8) 0.0094(8)
    O5 0.1169(19) 0.120(2) 0.0634(14) 0.0713(16) -0.0256(14) -0.0358(13)
    O6 0.1136(18) 0.1124(18) 0.0664(14) 0.0860(16) -0.0014(13) -0.0079(12)
    O7 0.0485(12) 0.1205(19) 0.0717(14) 0.0160(12) 0.0039(10) 0.0441(13)
    P1 0.0382(3) 0.0382(3) 0.0402(3) 0.0168(3) 0.0047(3) 0.0059(3)
_geom_special_details
;
All e.s.d.'s (except the e.s.d. in the dihedral angle between two l.s. planes)
are estimated using the full covariance matrix. The cell e.s.d.'s are taken
into account individually in the estimation of e.s.d.'s in distances, angles
and torsion angles; correlations between e.s.d.'s in cell parameters are only
used when they are defined by crystal symmetry. An approximate (isotropic)
treatment of cell e.s.d.'s is used for estimating e.s.d.'s involving l.s.
planes.
;
loop_
    _geom_bond_atom_site_label_1
    _geom_bond_atom_site_label_2
    _geom_bond_site_symmetry_2
    _geom_bond_distance
    _geom_bond_publ_flag
    C1 O1 . 1.360(3) ?
    C1 C2 . 1.382(3) ?
    C1 C6 . 1.396(3) ?
    C2 C3 . 1.370(4) ?
    C2 H2 . 0.9300 ?
    C3 C4 . 1.390(4) ?
    C3 H3 . 0.9300 ?
    C4 C5 . 1.383(4) ?
    C4 H4 . 0.9300 ?
    C5 C6 . 1.386(3) ?
    C5 H5 . 0.9300 ?
    C6 C7 . 1.522(3) ?
    C7 N1 . 1.454(3) ?
    C7 P1 . 1.812(2) ?
    C7 H7 . 0.9800 ?
    C8 N1 . 1.371(3) ?
    C8 C9 . 1.401(3) ?
    C8 C13 . 1.407(3) ?
    C9 C10 . 1.371(3) ?
    C9 H9 . 0.9300 ?
    C10 C11 . 1.389(3) ?
    C10 H10 . 0.9300 ?
    C11 C12 . 1.372(3) ?
    C11 N2 . 1.450(3) ?
    C12 C13 . 1.376(3) ?
    C12 H12 . 0.9300 ?
    C13 H13 . 0.9300 ?
    C14 C15 . 1.438(4) ?
    C14 O2 . 1.458(3) ?
    C14 H14A . 0.9700 ?
    C14 H14B . 0.9700 ?
    C15 H15A . 0.9600 ?
    C15 H15B . 0.9600 ?
    C15 H15C . 0.9600 ?
    C16 O3 . 1.451(3) ?
    C16 C17 . 1.469(4) ?
    C16 H16A . 0.9700 ?
    C16 H16B . 0.9700 ?
    C17 H17A . 0.9600 ?
    C17 H17B . 0.9600 ?
    C17 H17C . 0.9600 ?
    C18 O7 . 1.377(4) ?
    C18 H18A . 0.9600 ?
    C18 H18B . 0.9600 ?
    C18 H18C . 0.9600 ?
    N1 H1A . 0.82(2) ?
    N2 O6 . 1.219(3) ?
    N2 O5 . 1.225(3) ?
    O1 H1 . 0.8200 ?
    O2 P1 . 1.5557(18) ?
    O3 P1 . 1.5638(18) ?
    O4 P1 . 1.4734(18) ?
    O7 H7A . 0.8200 ?
loop_
    _geom_angle_atom_site_label_1
    _geom_angle_atom_site_label_2
    _geom_angle_atom_site_label_3
    _geom_angle_site_symmetry_1
    _geom_angle_site_symmetry_3
    _geom_angle
    _geom_angle_publ_flag
    O1 C1 C2 . . 122.1(2) ?
    O1 C1 C6 . . 117.4(2) ?
    C2 C1 C6 . . 120.6(2) ?
    C3 C2 C1 . . 120.4(3) ?
    C3 C2 H2 . . 119.8 ?
    C1 C2 H2 . . 119.8 ?
    C2 C3 C4 . . 120.2(3) ?
    C2 C3 H3 . . 119.9 ?
    C4 C3 H3 . . 119.9 ?
    C5 C4 C3 . . 119.2(3) ?
    C5 C4 H4 . . 120.4 ?
    C3 C4 H4 . . 120.4 ?
    C4 C5 C6 . . 121.5(3) ?
    C4 C5 H5 . . 119.3 ?
    C6 C5 H5 . . 119.3 ?
    C5 C6 C1 . . 118.2(2) ?
    C5 C6 C7 . . 121.6(2) ?
    C1 C6 C7 . . 120.2(2) ?
    N1 C7 C6 . . 113.91(19) ?
    N1 C7 P1 . . 109.45(15) ?
    C6 C7 P1 . . 108.85(14) ?
    N1 C7 H7 . . 108.2 ?
    C6 C7 H7 . . 108.2 ?
    P1 C7 H7 . . 108.2 ?
    N1 C8 C9 . . 119.2(2) ?
    N1 C8 C13 . . 122.4(2) ?
    C9 C8 C13 . . 118.4(2) ?
    C10 C9 C8 . . 121.1(2) ?
    C10 C9 H9 . . 119.5 ?
    C8 C9 H9 . . 119.5 ?
    C9 C10 C11 . . 119.4(2) ?
    C9 C10 H10 . . 120.3 ?
    C11 C10 H10 . . 120.3 ?
    C12 C11 C10 . . 120.7(2) ?
    C12 C11 N2 . . 119.7(2) ?
    C10 C11 N2 . . 119.6(2) ?
    C11 C12 C13 . . 120.4(2) ?
    C11 C12 H12 . . 119.8 ?
    C13 C12 H12 . . 119.8 ?
    C12 C13 C8 . . 120.0(2) ?
    C12 C13 H13 . . 120.0 ?
    C8 C13 H13 . . 120.0 ?
    C15 C14 O2 . . 111.4(3) ?
    C15 C14 H14A . . 109.3 ?
    O2 C14 H14A . . 109.3 ?
    C15 C14 H14B . . 109.3 ?
    O2 C14 H14B . . 109.3 ?
    H14A C14 H14B . . 108.0 ?
    C14 C15 H15A . . 109.5 ?
    C14 C15 H15B . . 109.5 ?
    H15A C15 H15B . . 109.5 ?
    C14 C15 H15C . . 109.5 ?
    H15A C15 H15C . . 109.5 ?
    H15B C15 H15C . . 109.5 ?
    O3 C16 C17 . . 109.0(2) ?
    O3 C16 H16A . . 109.9 ?
    C17 C16 H16A . . 109.9 ?
    O3 C16 H16B . . 109.9 ?
    C17 C16 H16B . . 109.9 ?
    H16A C16 H16B . . 108.3 ?
    C16 C17 H17A . . 109.5 ?
    C16 C17 H17B . . 109.5 ?
    H17A C17 H17B . . 109.5 ?
    C16 C17 H17C . . 109.5 ?
    H17A C17 H17C . . 109.5 ?
    H17B C17 H17C . . 109.5 ?
    O7 C18 H18A . . 109.5 ?
    O7 C18 H18B . . 109.5 ?
    H18A C18 H18B . . 109.5 ?
    O7 C18 H18C . . 109.5 ?
    H18A C18 H18C . . 109.5 ?
    H18B C18 H18C . . 109.5 ?
    C8 N1 C7 . . 123.21(19) ?
    C8 N1 H1A . . 115.2(17) ?
    C7 N1 H1A . . 119.4(17) ?
    O6 N2 O5 . . 121.8(2) ?
    O6 N2 C11 . . 119.1(2) ?
    O5 N2 C11 . . 119.1(2) ?
    C1 O1 H1 . . 109.5 ?
    C14 O2 P1 . . 125.58(18) ?
    C16 O3 P1 . . 121.48(16) ?
    C18 O7 H7A . . 109.5 ?
    O4 P1 O2 . . 114.76(10) ?
    O4 P1 O3 . . 114.66(10) ?
    O2 P1 O3 . . 104.51(10) ?
    O4 P1 C7 . . 114.21(10) ?
    O2 P1 C7 . . 105.37(10) ?
    O3 P1 C7 . . 101.94(10) ?
loop_
    _geom_torsion_atom_site_label_1
    _geom_torsion_atom_site_label_2
    _geom_torsion_atom_site_label_3
    _geom_torsion_atom_site_label_4
    _geom_torsion_site_symmetry_1
    _geom_torsion_site_symmetry_2
    _geom_torsion_site_symmetry_3
    _geom_torsion_site_symmetry_4
    _geom_torsion
    _geom_torsion_publ_flag
    O1 C1 C2 C3 . . . . 179.0(2) ?
    C6 C1 C2 C3 . . . . -1.2(4) ?
    C1 C2 C3 C4 . . . . 0.7(4) ?
    C2 C3 C4 C5 . . . . 0.4(4) ?
    C3 C4 C5 C6 . . . . -0.9(4) ?
    C4 C5 C6 C1 . . . . 0.4(4) ?
    C4 C5 C6 C7 . . . . -176.7(2) ?
    O1 C1 C6 C5 . . . . -179.6(2) ?
    C2 C1 C6 C5 . . . . 0.6(3) ?
    O1 C1 C6 C7 . . . . -2.4(3) ?
    C2 C1 C6 C7 . . . . 177.8(2) ?
    C5 C6 C7 N1 . . . . -49.0(3) ?
    C1 C6 C7 N1 . . . . 133.9(2) ?
    C5 C6 C7 P1 . . . . 73.4(2) ?
    C1 C6 C7 P1 . . . . -103.7(2) ?
    N1 C8 C9 C10 . . . . -178.1(2) ?
    C13 C8 C9 C10 . . . . 0.5(4) ?
    C8 C9 C10 C11 . . . . 0.9(4) ?
    C9 C10 C11 C12 . . . . -1.6(4) ?
    C9 C10 C11 N2 . . . . 179.3(2) ?
    C10 C11 C12 C13 . . . . 0.8(4) ?
    N2 C11 C12 C13 . . . . 179.9(2) ?
    C11 C12 C13 C8 . . . . 0.6(4) ?
    N1 C8 C13 C12 . . . . 177.3(2) ?
    C9 C8 C13 C12 . . . . -1.3(3) ?
    C9 C8 N1 C7 . . . . -173.7(2) ?
    C13 C8 N1 C7 . . . . 7.8(3) ?
    C6 C7 N1 C8 . . . . -72.5(3) ?
    P1 C7 N1 C8 . . . . 165.39(18) ?
    C12 C11 N2 O6 . . . . 0.2(4) ?
    C10 C11 N2 O6 . . . . 179.3(3) ?
    C12 C11 N2 O5 . . . . -179.4(3) ?
    C10 C11 N2 O5 . . . . -0.3(4) ?
    C15 C14 O2 P1 . . . . 150.2(2) ?
    C17 C16 O3 P1 . . . . 170.2(2) ?
    C14 O2 P1 O4 . . . . 21.6(3) ?
    C14 O2 P1 O3 . . . . 148.0(2) ?
    C14 O2 P1 C7 . . . . -104.9(2) ?
    C16 O3 P1 O4 . . . . 58.8(2) ?
    C16 O3 P1 O2 . . . . -67.7(2) ?
    C16 O3 P1 C7 . . . . -177.30(19) ?
    N1 C7 P1 O4 . . . . 56.04(18) ?
    C6 C7 P1 O4 . . . . -69.04(17) ?
    N1 C7 P1 O2 . . . . -177.09(14) ?
    C6 C7 P1 O2 . . . . 57.82(17) ?
    N1 C7 P1 O3 . . . . -68.20(17) ?
    C6 C7 P1 O3 . . . . 166.71(15) ?
loop_
    _geom_hbond_atom_site_label_D
    _geom_hbond_atom_site_label_H
    _geom_hbond_atom_site_label_A
    _geom_hbond_site_symmetry_A
    _geom_hbond_distance_DH
    _geom_hbond_distance_HA
    _geom_hbond_distance_DA
    _geom_hbond_angle_DHA
    _geom_hbond_publ_flag
    O7 H7A O4 1_655 0.82 2.00 2.819(3) 172.2 y
    O1 H1 O7 . 0.82 1.95 2.757(3) 169.5 y
    C10 H10 O5 2_554 0.93 2.53 3.308(4) 141.2 y
    N1 H1A O4 2_565 0.82(2) 2.14(2) 2.959(3) 171(2) y
_iucr_refine_instructions_details
;
TITL ZD56A in P-1
CELL 0.71073   9.4005  10.0615  11.9633 101.328  94.183 104.549
ZERR   2.00   0.0059   0.0063   0.0074   0.010   0.010   0.009
LATT 1
SFAC C  H  N  O  P
UNIT 36 50 4 14 2
L.S. 400
ACTA
BOND $H
FMAP 2
PLAN 20
HTAB
HTAB N1 O4_$2
EQIV $3 -X , -Y, -Z-1
EQIV $2 -x ,-y+1, -z
EQIV $1  x+1, y, z
HTAB C10  O5_$3
HTAB  O1    O7
HTAB  O7    O4_$1
MPLA C8 C9 C10 C11 C12 C13
MPLA  C1 C2 C3 C4 C5 C6
CONF
FREE H7   P1
WGHT  0.057300  0.074600
FVAR  0.197230
TEMP 23.000
MOLE 1
C1     1   0.425509  0.322382  0.173999 11.000000  0.045810  0.043320 =
           0.036250  0.006020  0.004140  0.020200
C2     1   0.436380  0.236245  0.249269 11.000000  0.063340  0.054180 =
           0.048170  0.012240 -0.000940  0.025310
AFIX 43
H2     2   0.529206  0.234669  0.280751 11.000000 -1.200000
AFIX 0
C3     1   0.311133  0.153167  0.277752 11.000000  0.092270  0.055190 =
           0.059480  0.026020  0.011050  0.028400
AFIX 43
H3     2   0.319239  0.096183  0.329073 11.000000 -1.200000
AFIX 0
C4     1   0.171983  0.153797  0.230171 11.000000  0.073240  0.056890 =
           0.081200  0.030680  0.027120  0.007680
AFIX 43
H4     2   0.086752  0.097936  0.249683 11.000000 -1.200000
AFIX 0
C5     1   0.161794  0.238469  0.153481 11.000000  0.047840  0.049390 =
           0.067750  0.020180  0.011240  0.013280
AFIX 43
H5     2   0.068766  0.237915  0.120746 11.000000 -1.200000
AFIX 0
C6     1   0.287082  0.324118  0.124314 11.000000  0.042740  0.034530 =
           0.038310  0.004260  0.007400  0.017040
C7     1   0.276020  0.423160  0.044848 11.000000  0.030370  0.038370 =
           0.037120  0.006870  0.005140  0.012720
AFIX 13
H7     2   0.374896  0.459672  0.023890 11.000000 -1.200000
AFIX 0
C8     1   0.205611  0.263072 -0.148948 11.000000  0.038560  0.035630 =
           0.038450  0.007040  0.005700  0.012700
C9     1   0.108282  0.215032 -0.251713 11.000000  0.042050  0.053170 =
           0.047320  0.004140 -0.000160  0.024450
AFIX 43
H9     2   0.025746  0.249209 -0.259460 11.000000 -1.200000
AFIX 0
C10    1   0.132734  0.118479 -0.341018 11.000000  0.052080  0.058890 =
           0.043250  0.001040 -0.007230  0.020150
AFIX 43
H10    2   0.068116  0.088364 -0.409236 11.000000 -1.200000
AFIX 0
C11    1   0.254836  0.066016 -0.328745 11.000000  0.052080  0.043940 =
           0.040110  0.000760  0.004310  0.022860
C12    1   0.352718  0.112387 -0.229425 11.000000  0.049150  0.053020 =
           0.047790  0.009320  0.007020  0.030080
AFIX 43
H12    2   0.434722  0.077234 -0.222718 11.000000 -1.200000
AFIX 0
C13    1   0.330312  0.210544 -0.139712 11.000000  0.040070  0.047570 =
           0.042070  0.004670  0.001470  0.019630
AFIX 43
H13    2   0.397596  0.242205 -0.072930 11.000000 -1.200000
AFIX 0
C14    1   0.318203  0.625567  0.346771 11.000000  0.076740  0.153960 =
           0.043970 -0.004700  0.003590  0.039540
AFIX 23
H14A   2   0.278245  0.700360  0.384050 11.000000 -1.200000
H14B   2   0.247567  0.536317  0.345458 11.000000 -1.200000
AFIX 0
C15    1   0.456085  0.633379  0.411642 11.000000  0.130710  0.116830 =
           0.054600  0.007690 -0.007270  0.057830
AFIX 137
H15A   2   0.502035  0.567382  0.369962 11.000000 -1.500000
H15B   2   0.437682  0.611056  0.484595 11.000000 -1.500000
H15C   2   0.520616  0.726916  0.423688 11.000000 -1.500000
AFIX 0
C16    1   0.226159  0.815199  0.072363 11.000000  0.064900  0.042760 =
           0.077390  0.015290  0.010110  0.022100
AFIX 23
H16A   2   0.273143  0.861458  0.149973 11.000000 -1.200000
H16B   2   0.120837  0.806890  0.069603 11.000000 -1.200000
AFIX 0
C17    1   0.289410  0.898699 -0.008862 11.000000  0.102260  0.055980 =
           0.106180  0.033340  0.029510  0.020260
AFIX 137
H17A   2   0.394535  0.911010 -0.002612 11.000000 -1.500000
H17B   2   0.269725  0.989139  0.008713 11.000000 -1.500000
H17C   2   0.245309  0.850519 -0.085772 11.000000 -1.500000
AFIX 0
C18    1   0.867597  0.426345  0.359630 11.000000  0.090190  0.272970 =
           0.080670  0.074270 -0.006010 -0.008190
AFIX 137
H18A   2   0.937915  0.374278  0.371612 11.000000 -1.500000
H18B   2   0.785369  0.398748  0.401006 11.000000 -1.500000
H18C   2   0.914267  0.525273  0.386812 11.000000 -1.500000
AFIX 0
N1     3   0.174792  0.356670 -0.060499 11.000000  0.037210  0.047540 =
           0.041570  0.001660 -0.001970  0.022950
N2     3   0.280231 -0.037312 -0.422525 11.000000  0.083440  0.067600 =
           0.048120 -0.002070 -0.000180  0.042200
O1     4   0.547188  0.407810  0.144935 11.000000  0.038230  0.074900 =
           0.063950  0.029810  0.002240  0.018590
AFIX 147
H1     2   0.621971  0.401773  0.181091 11.000000 -1.500000
AFIX 0
O2     4   0.337590  0.638459  0.229203 11.000000  0.048370  0.055980 =
           0.043960  0.001960 -0.004660  0.011620
O3     4   0.250224  0.676410  0.041557 11.000000  0.070830  0.040040 =
           0.055570  0.014310  0.017090  0.025580
O4     4   0.064583  0.533390  0.148475 11.000000  0.039540  0.056010 =
           0.053100  0.009420  0.009230  0.023430
O5     4   0.192715 -0.077103 -0.511112 11.000000  0.116870  0.120140 =
           0.063410 -0.035820 -0.025560  0.071260
O6     4   0.388491 -0.081766 -0.411338 11.000000  0.113610  0.112420 =
           0.066450 -0.007930 -0.001380  0.085970
O7     4   0.817721  0.398703  0.244068 11.000000  0.048480  0.120500 =
           0.071730  0.044120  0.003910  0.016030
AFIX 147
H7A    2   0.884298  0.435854  0.210370 11.000000 -1.500000
AFIX 0
P1     5   0.218472  0.570447  0.122297 11.000000  0.038210  0.038180 =
           0.040160  0.005940  0.004670  0.016750
H1A    2   0.107368  0.390815 -0.077182 11.000000  0.045030
Q1     1   0.360300  0.725100  0.336300 11.000000  0.050000      0.31
Q2     1   0.134100 -0.130700 -0.456800 11.000000  0.050000      0.24
Q3     1   0.042800  0.521600  0.181900 11.000000  0.050000      0.20
Q4     1   0.365000  0.530400  0.406100 11.000000  0.050000      0.19
Q5     1   0.228100  0.119900 -0.346600 11.000000  0.050000      0.19
Q6     1   0.249300  0.221700 -0.139900 11.000000  0.050000      0.19
Q7     1   0.333500  0.481800  0.338500 11.000000  0.050000      0.18
Q8     1   0.198600 -0.068600 -0.535200 11.000000  0.050000      0.18
Q9     1   0.128500  0.507300  0.144600 11.000000  0.050000      0.17
Q10    1   0.134900  0.596800  0.121500 11.000000  0.050000      0.17
Q11    1   0.823900  0.325700  0.393700 11.000000  0.050000      0.17
Q12    1   0.342400  0.669100  0.172800 11.000000  0.050000      0.16
Q13    1   0.363300  0.499400  0.027700 11.000000  0.050000      0.16
Q14    1   0.262500 -0.017100 -0.474700 11.000000  0.050000      0.16
Q15    1   0.353800  0.354700  0.181500 11.000000  0.050000      0.16
Q16    1   0.230700  0.640700  0.398300 11.000000  0.050000      0.15
Q17    1   0.019800  0.438200  0.102900 11.000000  0.050000      0.15
Q18    1   0.346400  0.133100 -0.295000 11.000000  0.050000      0.15
Q19    1   0.002300  0.303000 -0.117700 11.000000  0.050000      0.15
Q20    1   0.387200 -0.017200 -0.446100 11.000000  0.050000      0.15
HKLF 4
END
;
data_New_Global_Publ_Block
_journal_date_recd_electronic     2014-07-09
_journal_date_accepted     2014-08-17
_journal_name_full     'Acta Crystallographica, Section E'
_journal_year     2014
_journal_volume     70
_journal_issue      9
_journal_page_first     o1053
_journal_page_last     o1054
_journal_paper_category     HO
_journal_paper_doi     10.1107/S1600536814018649
_journal_coeditor_code     PK2529
_publ_contact_author_name     'MiaoLi Zhu'
_publ_contact_author_address
;
Institute of Molecular Science, Key Laboratory of Chemical Biology and \
Molecular Engineering of the Education Ministry, Shanxi University, Taiyuan,
Shanxi 030006, People's Republic of China
;
_publ_contact_author_email     'miaoli@sxu.edu.cn'
_publ_contact_author_fax     ?
_publ_contact_author_phone     '0351-7018755'
_publ_section_title
;
Crystal structure of diethyl
[(4-nitrophenylamino)(2-hydroxyphenyl)methyl]phosphonate methanol monosolvate
;
loop_
    _publ_author_name
    _publ_author_footnote
    _publ_author_address
    'Wang, QingMing' .
;
School of Pharmacy,
Yancheng Teachers' University,
Yancheng, Jiangsu 224051,
People's Republic of China
;
    'Su, Feng' .
;\
Institute of Molecular Science,
Key Laboratory of Chemical Biology and Molecular \
Engineering of the Education Ministry,
Shanxi University, Taiyuan, Shanxi 030006,
People's Republic of China
;
    'Yang, TingTing' .
;
School of Pharmacy,
Yancheng Teachers' University,
Yancheng, Jiangsu 224051,
People's Republic of China
;
    'Lu, LiPing' .
;\
Institute of Molecular Science,
Key Laboratory of Chemical Biology and Molecular \
Engineering of the Education Ministry,
Shanxi University, Taiyuan, Shanxi 030006,
People's Republic of China
;
    'Zhu, MiaoLi' .
;\
Institute of Molecular Science,
Key Laboratory of Chemical Biology and Molecular \
Engineering of the Education Ministry,
Shanxi University, Taiyuan, Shanxi 030006,
People's Republic of China
;
_publ_section_synopsis     .
