# Supplementary material for: Crystal structure of diethyl [(4-nitro­phenyl­amino)(2-hy­droxy­phen­yl)meth­yl]phospho­nate methanol monosolvate
Source: Acta Crystallogr Sect E Struct Rep Online. 2014 Aug 30;70(Pt 9):o1053–4. doi: 10.1107/S1600536814018649 (PMC4186192; doi:10.1107/S1600536814018649)
Supplement: Supplementary file 2 [file e-70-o1053-Isup2.hkl]

# 
# h,k,l, Fc-squared, Fo-squared, sigma(Fo-squared) and status flag 
# 
data_I
_shelx_title ' ZD56A in P-1' 
_shelx_refln_list_code          4 
_shelx_F_calc_maximum      163.40 
_exptl_crystal_F_000       436.00 
_reflns_d_resolution_high  0.7513 
 
loop_ 
 _symmetry_equiv_pos_as_xyz 
 'x, y, z' 
 '-x, -y, -z' 
 
_cell_length_a     9.4005 
_cell_length_b    10.0615 
_cell_length_c    11.9633 
_cell_angle_alpha 101.328 
_cell_angle_beta   94.183 
_cell_angle_gamma 104.549 
 
_shelx_F_squared_multiplier     1.000 
 
loop_ 
 _refln_index_h 
 _refln_index_k 
 _refln_index_l 
 _refln_F_squared_calc 
 _refln_F_squared_meas 
 _refln_F_squared_sigma 
 _refln_observed_status 
   1   0   0      419.72      352.09      8.83 o 
   2   0   0    12643.71    12421.04    120.80 o 
   3   0   0      723.78      729.24      9.37 o 
   4   0   0       57.15       46.36      3.04 o 
   5   0   0       42.94       54.31      4.03 o 
   6   0   0        3.51        7.62      2.70 o 
   7   0   0       11.87       13.86      3.53 o 
   8   0   0      119.55      106.67      8.16 o 
   9   0   0       42.03       59.67      8.42 o 
  10   0   0        2.88        2.97      4.64 o 
  11   0   0        0.27        7.78      8.48 o 
 -12   1   0       30.68       31.84     13.37 o 
 -11   1   0        0.17        5.31     24.94 o 
 -10   1   0        4.98        3.48      7.73 o 
  -9   1   0       55.41       72.25      9.15 o 
  -8   1   0      409.37      385.89     12.31 o 
  -7   1   0      158.77      165.53      6.59 o 
  -6   1   0       71.12       66.03      4.29 o 
  -5   1   0      586.72      544.76      9.06 o 
  -4   1   0      159.94      166.15      4.39 o 
  -3   1   0     2764.90     2495.76     23.61 o 
  -2   1   0        0.44        0.59      2.15 o 
  -1   1   0        4.33        6.17      0.89 o 
   0   1   0     1629.27     1621.28     14.66 o 
   1   1   0      182.02      190.46      3.23 o 
   2   1   0      601.82      595.30     13.02 o 
   3   1   0        0.07        0.08      1.61 o 
   4   1   0      192.95      214.30      6.13 o 
   5   1   0       54.22       47.77      3.90 o 
   6   1   0      162.95      161.83      6.86 o 
   7   1   0       31.91       30.38      4.42 o 
   8   1   0        0.00       -0.99      3.11 o 
   9   1   0        0.30       -1.35      4.32 o 
  10   1   0        1.38       13.40      5.78 o 
  11   1   0        0.69        5.59      5.97 o 
 -12   2   0       26.22       34.81     10.06 o 
 -11   2   0        5.77        7.24      7.00 o 
 -10   2   0       50.16       50.91      6.78 o 
  -9   2   0        3.55        7.78      5.35 o 
  -8   2   0      335.32      343.67     11.62 o 
  -7   2   0        0.10       -1.28      2.42 o 
  -6   2   0       83.35       93.60      4.59 o 
  -5   2   0        0.78        3.39      1.85 o 
  -4   2   0      207.98      236.84      6.20 o 
  -3   2   0      439.22      480.06      8.01 o 
  -2   2   0        1.15        8.08      1.63 o 
  -1   2   0     4259.04     4506.76     38.72 o 
   0   2   0        0.09       -1.12      1.12 o 
   1   2   0     1508.25     1459.32     23.15 o 
   2   2   0      100.57      104.75      4.08 o 
   3   2   0       28.28       22.92      2.51 o 
   4   2   0      139.60      146.94      6.42 o 
   5   2   0       18.31       22.95      3.40 o 
   6   2   0      124.26      117.30      6.42 o 
   7   2   0      138.79      119.94      6.76 o 
   8   2   0      220.21      227.00      8.65 o 
   9   2   0       23.91       18.30      6.07 o 
  10   2   0       34.91       15.11      6.04 o 
  11   2   0        0.66        6.32      6.17 o 
 -12   3   0       20.53       29.80     10.36 o 
 -11   3   0        0.29        1.29      8.87 o 
 -10   3   0       43.11       51.52      9.89 o 
  -9   3   0       30.61       27.05      5.13 o 
  -8   3   0      119.66      125.55      8.30 o 
  -7   3   0        1.45       -0.87      3.66 o 
  -6   3   0      157.64      170.73      5.55 o 
  -5   3   0       41.64       29.10      2.82 o 
  -4   3   0     2422.42     2471.42     36.31 o 
  -3   3   0      106.36      127.66      3.94 o 
  -2   3   0      172.24      210.85      7.57 o 
  -1   3   0    10879.34    10974.76    181.44 o 
   0   3   0       57.91       56.98      2.82 o 
   1   3   0     1142.82     1008.63     11.76 o 
   2   3   0       50.43       45.20      2.93 o 
   3   3   0       95.02       90.41      4.27 o 
   4   3   0      122.76      114.01      5.42 o 
   5   3   0       48.29       48.09      5.53 o 
   6   3   0       56.41       50.63      5.12 o 
   7   3   0      184.86      184.89      8.02 o 
   8   3   0      103.06      105.16      8.42 o 
   9   3   0       42.47       34.81      6.90 o 
  10   3   0       20.09       30.93      8.74 o 
 -12   4   0       12.12       19.46     20.69 o 
 -11   4   0        3.21        8.06      9.38 o 
 -10   4   0       49.69       61.28     12.60 o 
  -9   4   0       14.52       19.20      4.69 o 
  -8   4   0      102.78      100.87      7.65 o 
  -7   4   0        2.34        2.41      5.37 o 
  -6   4   0        0.61        2.83      2.64 o 
  -5   4   0      318.03      348.98      7.79 o 
  -4   4   0      284.34      288.00      6.48 o 
  -3   4   0        0.77       -0.01      1.77 o 
  -2   4   0     2444.40     2575.81     32.22 o 
  -1   4   0      492.28      498.07      7.88 o 
   0   4   0     2070.86     2024.26     20.89 o 
   1   4   0      109.27      115.01      6.57 o 
   2   4   0        9.09       11.31      2.38 o 
   3   4   0        0.02        0.42      2.12 o 
   4   4   0      376.84      350.48      8.50 o 
   5   4   0      134.73      130.53      9.28 o 
   6   4   0      255.32      249.71      9.64 o 
   7   4   0        2.79        2.12      5.41 o 
   8   4   0       29.68       28.62      5.35 o 
   9   4   0        1.27        4.41      7.46 o 
  10   4   0        1.78       -3.60      7.97 o 
 -12   5   0        3.68       13.22     22.62 o 
 -11   5   0        8.21       15.56      9.00 o 
 -10   5   0        6.43        3.25      6.99 o 
  -9   5   0      281.62      272.78     11.18 o 
  -8   5   0       42.37       41.13      5.39 o 
  -7   5   0       43.43       31.14      5.76 o 
  -6   5   0       13.79       12.75      3.27 o 
  -5   5   0        0.25        0.49      2.52 o 
  -4   5   0      212.64      193.94      6.04 o 
  -3   5   0      316.71      375.31      7.88 o 
  -2   5   0      314.64      311.40      6.84 o 
  -1   5   0      119.35       97.83      4.36 o 
   0   5   0       94.67       89.30      4.13 o 
   1   5   0       50.96       48.32      3.71 o 
   2   5   0       59.94       49.11      3.64 o 
   3   5   0      104.10       95.06      5.11 o 
   4   5   0        8.03        0.20      3.67 o 
   5   5   0       19.11        9.35      4.51 o 
   6   5   0       42.43       47.87      7.74 o 
   7   5   0        1.95        7.90      4.27 o 
   8   5   0        4.69        6.60      4.31 o 
   9   5   0        2.20        5.66      8.74 o 
 -12   6   0        7.38       13.97      9.45 o 
 -11   6   0        2.52        9.71      8.04 o 
 -10   6   0        1.72       13.55      8.02 o 
  -9   6   0       73.71       69.84     19.15 o 
  -8   6   0       15.74       11.46      8.99 o 
  -7   6   0       17.42       10.39      8.70 o 
  -6   6   0      102.70      100.73      5.96 o 
  -5   6   0       69.63       69.87      4.98 o 
  -4   6   0        0.11       -2.61      2.61 o 
  -3   6   0      241.02      252.80      9.01 o 
  -2   6   0      456.13      430.14      8.88 o 
  -1   6   0        0.72        3.71      2.30 o 
   0   6   0      404.81      375.38      9.76 o 
   1   6   0        3.27       -2.32      2.32 o 
   2   6   0       40.27       41.46      3.81 o 
   3   6   0      111.08      112.02      7.25 o 
   4   6   0       15.04       10.00      4.55 o 
   5   6   0      100.49      116.97      8.05 o 
   6   6   0        0.33       -0.59      4.04 o 
   7   6   0       18.92       10.16      6.68 o 
   8   6   0        0.39        1.34      5.91 o 
   9   6   0        3.21       19.02     10.80 o 
 -11   7   0        0.67        3.75      7.53 o 
 -10   7   0        5.52        8.57     12.47 o 
  -9   7   0        0.85       -1.81      6.46 o 
  -8   7   0       19.19       16.97      6.99 o 
  -7   7   0        0.01        0.13      4.39 o 
  -6   7   0      143.45      138.96      7.18 o 
  -5   7   0        0.15       -3.56      3.56 o 
  -4   7   0      129.69      133.09      6.65 o 
  -3   7   0       12.10        9.23      3.33 o 
  -2   7   0      432.21      442.34      9.74 o 
  -1   7   0       15.89       13.24      4.01 o 
   0   7   0        3.19        1.52      3.11 o 
   1   7   0       84.46       94.65     11.06 o 
   2   7   0        4.53        7.84      3.80 o 
   3   7   0       58.51       60.63      8.05 o 
   4   7   0       53.42       57.99     12.60 o 
   5   7   0       35.62       36.78     12.60 o 
   6   7   0        0.59       -1.85      5.66 o 
   7   7   0       13.75       13.20      7.00 o 
   8   7   0        1.19       12.76      7.35 o 
 -11   8   0       11.32        5.92      8.23 o 
 -10   8   0       50.35       82.13     11.92 o 
  -9   8   0        9.76       18.46      7.22 o 
  -8   8   0        1.22       -0.51      8.74 o 
  -7   8   0        5.29        0.23      3.88 o 
  -6   8   0      525.93      497.14     14.90 o 
  -5   8   0       23.61       27.28      4.40 o 
  -4   8   0      101.46      113.89      6.71 o 
  -3   8   0        0.96        1.75      4.04 o 
  -2   8   0      205.91      193.58      7.21 o 
  -1   8   0       13.00       23.23      3.85 o 
   0   8   0       93.45       86.39      5.61 o 
   1   8   0        9.51       13.17      4.27 o 
   2   8   0      103.46      116.50     11.45 o 
   3   8   0        3.94        4.21      6.62 o 
   4   8   0      196.97      217.84     15.44 o 
   5   8   0        2.78       14.14      7.72 o 
   6   8   0       27.57       28.64     10.28 o 
   7   8   0        1.40        4.25      7.14 o 
 -11   9   0        3.27        1.47      7.91 o 
 -10   9   0        5.56       14.63      7.90 o 
  -9   9   0       10.44       13.96      7.47 o 
  -8   9   0       15.08       14.62      7.16 o 
  -7   9   0        0.05       15.09      6.48 o 
  -6   9   0       68.90       72.66      6.98 o 
  -5   9   0        3.07       11.33      5.31 o 
  -4   9   0      452.87      469.64     19.03 o 
  -3   9   0       31.21       30.70      4.35 o 
  -2   9   0       11.39        9.35      3.53 o 
  -1   9   0       71.47       75.02      6.67 o 
   0   9   0      137.88      125.89     11.86 o 
   1   9   0       49.37       64.58     18.89 o 
   2   9   0       90.36       80.82     16.71 o 
   3   9   0       18.94       13.18      7.41 o 
   4   9   0       79.00       70.00     15.55 o 
   5   9   0        0.73        1.95      7.04 o 
   6   9   0       18.41       13.94      8.27 o 
 -10  10   0        9.71       19.35      9.02 o 
  -9  10   0        1.36        2.05      6.86 o 
  -8  10   0       90.49       95.91     11.83 o 
  -7  10   0        6.52        6.86      5.91 o 
  -6  10   0       67.28       76.58      7.44 o 
  -5  10   0       95.17       92.30      6.93 o 
  -4  10   0       19.28       20.92      4.44 o 
  -3  10   0      275.27      276.33      9.29 o 
  -2  10   0        1.62       -3.41      5.81 o 
  -1  10   0       13.33        8.94      8.61 o 
   0  10   0       16.32       18.64      7.45 o 
   1  10   0        0.33        0.93     11.57 o 
   2  10   0       34.42       29.79      8.45 o 
   3  10   0       13.43       18.51      8.03 o 
   4  10   0       22.10       21.98      8.81 o 
   5  10   0        0.01        4.93      7.61 o 
  -9  11   0        0.22        3.76      6.91 o 
  -8  11   0      104.60      114.12     12.59 o 
  -7  11   0      103.70      112.36     11.88 o 
  -6  11   0      122.87      126.32     11.89 o 
  -5  11   0        1.68        3.53      4.99 o 
  -4  11   0       28.76       43.04     10.67 o 
  -3  11   0        0.64        9.62      6.90 o 
  -2  11   0        4.95       -3.73      6.54 o 
  -1  11   0        7.73        4.79      6.95 o 
   0  11   0       12.00       10.75      7.39 o 
   1  11   0        2.28       -0.54      7.32 o 
   2  11   0        0.00        5.08      7.35 o 
   3  11   0        0.23        3.48      7.90 o 
  -7  12   0        6.30       20.82     10.80 o 
  -5  12   0        2.33       -9.51      9.51 o 
  -4  12   0       53.95       43.11      9.35 o 
  -3  12   0        0.14       -6.62      6.62 o 
  -2  12   0       14.36       23.10     12.85 o 
  -1  12   0       35.83       28.18     12.60 o 
   0  12   0       17.76        9.42      8.61 o 
   1  12   0        9.83       -7.34      7.76 o 
  -4  13   0       22.83       34.17     10.14 o 
  -3  13   0        3.10        5.16     14.52 o 
  -2  13   0       13.40       46.79     14.40 o 
   2 -13   1        8.95       -2.85      8.38 o 
   3 -13   1        2.93       -9.58     18.25 o 
   4 -13   1       19.25       38.56     14.91 o 
  -2 -12   1        0.08        6.75     15.17 o 
  -1 -12   1       29.88       17.87      8.73 o 
   0 -12   1        2.99       -6.63      7.58 o 
   1 -12   1       23.90       40.39      9.63 o 
   2 -12   1        1.46        3.86      7.63 o 
   3 -12   1       12.60        7.38      7.94 o 
   4 -12   1       41.75       20.95     14.65 o 
   5 -12   1       17.50       11.31     11.05 o 
   7 -12   1       22.48       43.76     19.92 o 
   8 -12   1       47.94       55.17     10.24 o 
  -3 -11   1        0.21        3.57      7.43 o 
  -2 -11   1        4.44       15.20      8.01 o 
  -1 -11   1        0.43        3.39      7.06 o 
   0 -11   1        4.91        6.13      7.21 o 
   1 -11   1       39.30       29.38      8.72 o 
   2 -11   1       24.96       22.26      8.23 o 
   3 -11   1      100.51      103.98     11.31 o 
   4 -11   1        0.89       -1.09      4.66 o 
   5 -11   1       95.59       78.49      6.95 o 
   6 -11   1        7.14       22.20      6.81 o 
   7 -11   1       52.72       54.52     12.08 o 
   8 -11   1        6.16       10.18      7.18 o 
   9 -11   1        0.31       10.01      7.43 o 
  -5 -10   1        0.63        4.94      8.09 o 
  -4 -10   1        6.76       16.36     11.83 o 
  -3 -10   1        0.17       -1.21     15.30 o 
  -2 -10   1       25.22       24.91      8.09 o 
  -1 -10   1       55.68       48.74      9.45 o 
   0 -10   1        2.62        6.30      7.09 o 
   1 -10   1       10.19       10.84      4.63 o 
   2 -10   1        7.16        8.15      4.43 o 
   3 -10   1      165.43      150.27      9.18 o 
   4 -10   1      224.22      218.57      8.81 o 
   5 -10   1      125.82      134.36      8.16 o 
   6 -10   1      148.55      140.53     14.40 o 
   7 -10   1      183.78      183.24     14.31 o 
   8 -10   1        2.58        0.60     11.44 o 
   9 -10   1       11.42       14.87     11.05 o 
  10 -10   1       22.70       25.37      9.14 o 
  -6  -9   1        7.44        6.88     12.73 o 
  -5  -9   1       21.41       20.67      8.31 o 
  -4  -9   1       35.95       34.23     14.14 o 
  -3  -9   1        0.12        5.88      7.35 o 
  -2  -9   1      190.26      199.32     14.89 o 
  -1  -9   1        4.75        1.13      3.87 o 
   0  -9   1      144.21      151.32      9.07 o 
   1  -9   1       13.94       11.50      4.30 o 
   2  -9   1      156.72      148.37      8.31 o 
   3  -9   1       17.74       12.59      4.31 o 
   4  -9   1      115.43      120.94      7.01 o 
   5  -9   1       37.80       40.97      4.97 o 
   6  -9   1       24.40       22.29      4.43 o 
   7  -9   1        1.54       11.45      6.36 o 
   8  -9   1       19.78       24.24      7.84 o 
   9  -9   1       53.08       65.70     10.72 o 
  10  -9   1       12.37       12.91     13.24 o 
  11  -9   1        5.36        8.41     13.24 o 
  -7  -8   1        8.66        9.53     11.44 o 
  -6  -8   1        9.70       -1.87      6.22 o 
  -5  -8   1       65.12       57.04      9.53 o 
  -4  -8   1       68.18       85.07     10.79 o 
  -3  -8   1       73.36       78.36      7.16 o 
  -2  -8   1        3.70       -0.28      4.25 o 
  -1  -8   1       15.42       11.41      4.49 o 
   0  -8   1        0.06        0.39      3.91 o 
   1  -8   1       94.18      110.12      6.57 o 
   2  -8   1      192.96      193.73      7.41 o 
   3  -8   1       34.66       36.27      4.52 o 
   4  -8   1      116.28      109.05      7.07 o 
   5  -8   1        0.02       -1.23      3.34 o 
   6  -8   1      240.02      231.65      8.60 o 
   7  -8   1       23.01       32.60      7.76 o 
   8  -8   1       26.77       37.21      8.71 o 
   9  -8   1       43.54       51.71     15.55 o 
  10  -8   1        3.94        9.22      7.70 o 
  11  -8   1       71.10       89.20     13.50 o 
  -8  -7   1        0.73       12.31     16.20 o 
  -7  -7   1       13.63       16.61     19.67 o 
  -6  -7   1        9.08        1.12      6.29 o 
  -5  -7   1       30.36       25.70      6.55 o 
  -4  -7   1        2.92       13.45      4.75 o 
  -3  -7   1       67.83       79.22      6.98 o 
  -2  -7   1        2.24        3.82      4.29 o 
  -1  -7   1       59.07       45.06      5.39 o 
   0  -7   1       87.94      105.48      5.50 o 
   1  -7   1      476.77      462.41     20.02 o 
   2  -7   1      731.04      743.16     12.77 o 
   3  -7   1      271.40      274.94      8.02 o 
   4  -7   1      129.34      139.58     10.72 o 
   5  -7   1        0.20       -0.11      3.49 o 
   6  -7   1      462.36      479.64     11.13 o 
   7  -7   1       43.43       44.59      8.45 o 
   8  -7   1      126.39      137.22     12.88 o 
   9  -7   1       32.56       47.09      9.39 o 
  10  -7   1       10.39        8.85      7.85 o 
  11  -7   1        8.23       16.49     12.08 o 
  -9  -6   1        3.17        9.25     10.28 o 
  -8  -6   1        2.44       10.52      6.44 o 
  -7  -6   1        0.16       -3.91      3.91 o 
  -6  -6   1       35.93       32.18      5.60 o 
  -5  -6   1        6.57        0.08      5.84 o 
  -4  -6   1        2.78       -3.53      3.53 o 
  -3  -6   1        0.28        8.14      3.99 o 
  -2  -6   1       37.68       38.99      8.34 o 
  -1  -6   1       43.42       39.43      3.49 o 
   0  -6   1        7.52        8.85      2.51 o 
   1  -6   1       65.03       61.66      4.05 o 
   2  -6   1      327.76      311.38      7.54 o 
   3  -6   1      289.43      279.72      7.39 o 
   4  -6   1       16.86       11.72      3.20 o 
   5  -6   1      205.14      219.39      7.23 o 
   6  -6   1        1.41        0.12      2.83 o 
   7  -6   1        0.01        0.09      7.19 o 
   8  -6   1        0.66        8.17      6.13 o 
   9  -6   1      120.69      108.97     16.07 o 
  10  -6   1        0.27       -6.34      6.34 o 
  11  -6   1        1.28       -1.14      7.01 o 
  12  -6   1       11.65       45.52     27.76 o 
  -9  -5   1        1.59        6.10     12.34 o 
  -8  -5   1        5.39        1.72      6.38 o 
  -7  -5   1        1.98        2.90      4.80 o 
  -6  -5   1      215.83      223.30      9.64 o 
  -5  -5   1        1.84        1.53      4.00 o 
  -4  -5   1      190.82      189.08      9.24 o 
  -3  -5   1       80.89      103.86      5.27 o 
  -2  -5   1       38.82       46.94      3.34 o 
  -1  -5   1      129.12      128.07      4.43 o 
   0  -5   1       28.21       28.78      2.97 o 
   1  -5   1      116.17      121.89      4.79 o 
   2  -5   1       15.16        9.47      2.49 o 
   3  -5   1       42.42       33.40      4.30 o 
   4  -5   1       99.04       96.06      4.61 o 
   5  -5   1       82.88       78.39      4.72 o 
   6  -5   1        6.70       11.78      3.03 o 
   7  -5   1        2.73       -3.05      3.05 o 
   8  -5   1      144.62      132.58     12.66 o 
   9  -5   1        0.30       -4.58      7.07 o 
  10  -5   1       84.06       85.91     12.23 o 
  11  -5   1        5.26        6.29     12.85 o 
  12  -5   1       18.95       35.82     10.75 o 
 -10  -4   1        4.52        6.72      6.43 o 
  -9  -4   1       60.84       71.17      8.86 o 
  -8  -4   1       53.25       69.49      6.97 o 
  -7  -4   1       73.81       79.09      6.86 o 
  -6  -4   1      193.55      186.66      8.76 o 
  -5  -4   1        3.79       14.24      4.13 o 
  -4  -4   1        2.33        2.96      3.11 o 
  -3  -4   1      300.71      321.41      7.32 o 
  -2  -4   1      256.08      252.25      8.29 o 
  -1  -4   1      144.73      139.70      5.53 o 
   0  -4   1        0.52        0.15      1.57 o 
   1  -4   1     1511.45     1564.33     17.11 o 
   2  -4   1       59.84       60.83      3.34 o 
   3  -4   1       94.80      115.10      4.20 o 
   4  -4   1      307.28      376.73      7.40 o 
   5  -4   1       96.08       97.24      4.34 o 
   6  -4   1        6.92        7.37      6.96 o 
   7  -4   1       94.05       95.87      8.08 o 
   8  -4   1      160.30      173.64      9.96 o 
   9  -4   1       15.33       17.07      7.70 o 
  10  -4   1      182.95      188.04     16.12 o 
  11  -4   1        2.57        5.27     18.64 o 
  12  -4   1       23.06       29.26     12.08 o 
 -11  -3   1       15.60       28.46      7.81 o 
 -10  -3   1       63.43       55.30      8.73 o 
  -9  -3   1        6.39       16.22      5.97 o 
  -8  -3   1       72.73       80.65      6.94 o 
  -7  -3   1       85.63       88.67     12.55 o 
  -6  -3   1        8.79       13.32      4.00 o 
  -5  -3   1        5.50        6.01      3.21 o 
  -4  -3   1        0.13       -0.15      2.34 o 
  -3  -3   1       18.56       12.32      2.59 o 
  -2  -3   1      271.78      297.73      7.51 o 
  -1  -3   1       60.68       61.11      2.62 o 
   0  -3   1      307.22      282.98      8.94 o 
   1  -3   1       28.17       26.46      3.30 o 
   2  -3   1      540.38      523.78      7.62 o 
   3  -3   1      543.94      549.52      9.96 o 
   4  -3   1      533.47      490.70      8.13 o 
   5  -3   1        2.84        2.22      2.08 o 
   6  -3   1      139.07      153.69      5.68 o 
   7  -3   1      185.73      168.16      9.47 o 
   8  -3   1      171.86      176.86      9.88 o 
   9  -3   1       54.70       46.38     16.97 o 
  10  -3   1       47.72       36.14      9.54 o 
  11  -3   1       43.56       44.58     11.95 o 
  12  -3   1        1.32        7.04      8.66 o 
 -11  -2   1        0.28        4.18     10.93 o 
 -10  -2   1        0.70       -2.70      4.90 o 
  -9  -2   1        0.18       14.94      5.52 o 
  -8  -2   1        8.62       15.19      4.74 o 
  -7  -2   1      222.20      213.64      7.88 o 
  -6  -2   1        0.00       -2.75      2.75 o 
  -5  -2   1        7.71       11.86      4.42 o 
  -4  -2   1      778.68      777.15     11.57 o 
  -3  -2   1      197.24      194.79      5.17 o 
  -2  -2   1      939.18      998.05     11.62 o 
  -1  -2   1       51.63       58.50      6.91 o 
   0  -2   1     1208.36     1228.26     12.25 o 
   1  -2   1        3.36       15.76      1.69 o 
   2  -2   1      201.36      217.98      6.23 o 
   3  -2   1      802.16      753.05      9.55 o 
   4  -2   1      328.37      355.31      7.32 o 
   5  -2   1       13.22       21.70      2.71 o 
   6  -2   1       15.81       11.89      5.90 o 
   7  -2   1      291.07      299.18     10.82 o 
   8  -2   1       25.14       29.15      8.76 o 
   9  -2   1       53.75       58.81      6.62 o 
  10  -2   1       11.31        9.96      7.14 o 
  11  -2   1       60.64       58.10     11.29 o 
  12  -2   1        4.02       12.60     15.17 o 
 -11  -1   1        8.72        1.71      5.56 o 
 -10  -1   1        2.15        0.60      4.98 o 
  -9  -1   1       23.58       32.92      6.30 o 
  -8  -1   1       19.38       15.70      8.61 o 
  -7  -1   1      345.72      330.10      8.97 o 
  -6  -1   1        9.74        9.51      3.30 o 
  -5  -1   1        1.00       -0.91      2.14 o 
  -4  -1   1      936.29      958.18     12.66 o 
  -3  -1   1      256.19      278.85      5.71 o 
  -2  -1   1     6737.98     6503.71     55.33 o 
  -1  -1   1     5539.63     5487.87     45.95 o 
   0  -1   1     6755.48     6867.87     77.74 o 
   1  -1   1      885.94      970.68     10.06 o 
   2  -1   1      385.53      359.31      7.53 o 
   3  -1   1        0.01        1.55      1.75 o 
   4  -1   1       67.33       75.26      4.34 o 
   5  -1   1      138.73      130.51      4.96 o 
   6  -1   1      173.10      187.60      6.31 o 
   7  -1   1      447.16      448.11     10.12 o 
   8  -1   1       10.79       18.34      5.61 o 
   9  -1   1      117.19      115.76      8.65 o 
  10  -1   1        0.11       -0.17      8.35 o 
  11  -1   1        2.07        9.88      8.02 o 
  12  -1   1        5.27        5.20      8.56 o 
 -12   0   1       22.23       14.14     11.57 o 
 -11   0   1        2.41        5.51      7.07 o 
 -10   0   1        9.15       14.93      5.17 o 
  -9   0   1        7.08        2.59      4.28 o 
  -8   0   1       38.32       42.30      6.87 o 
  -7   0   1       13.67        9.95      3.31 o 
  -6   0   1        1.07       -2.21      2.21 o 
  -5   0   1      535.33      504.66      8.85 o 
  -4   0   1     1295.36     1391.13     15.79 o 
  -3   0   1      562.98      457.15      8.94 o 
  -2   0   1     4925.72     4762.74     42.37 o 
  -1   0   1      646.89      657.53      7.60 o 
   0   0   1     4098.24     4041.07     47.79 o 
   1   0   1       15.06       13.97      1.26 o 
   2   0   1      415.32      355.35      6.13 o 
   3   0   1      154.88      138.07      7.46 o 
   4   0   1      109.62      109.26      5.08 o 
   5   0   1       44.98       52.92      3.85 o 
   6   0   1      177.49      194.03      6.68 o 
   7   0   1      103.38      112.70      7.67 o 
   8   0   1       27.94       19.86      3.89 o 
   9   0   1       53.85       56.65     11.90 o 
  10   0   1       10.12        7.89      5.00 o 
  11   0   1        4.22       11.53      7.87 o 
 -12   1   1       29.61       59.29     11.36 o 
 -11   1   1       12.23       12.14      6.74 o 
 -10   1   1       48.73       50.13      6.90 o 
  -9   1   1       16.36       19.90      4.82 o 
  -8   1   1      466.65      461.48     13.48 o 
  -7   1   1       20.75       23.79      3.67 o 
  -6   1   1        1.16        8.12      2.31 o 
  -5   1   1     2138.96     1976.96     21.26 o 
  -4   1   1     1832.19     2027.33     20.61 o 
  -3   1   1     2813.00     2640.59     46.86 o 
  -2   1   1     1045.19     1050.91     13.28 o 
  -1   1   1      219.74      228.53      3.33 o 
   0   1   1     3508.75     3750.10     37.70 o 
   1   1   1      968.60      915.22      9.94 o 
   2   1   1      123.88      125.33      3.65 o 
   3   1   1       35.70       48.46      3.02 o 
   4   1   1      150.14      143.94      5.02 o 
   5   1   1       61.50       62.52      4.34 o 
   6   1   1      371.71      369.65      9.17 o 
   7   1   1      572.12      557.62     11.93 o 
   8   1   1       15.96       13.82      3.82 o 
   9   1   1      125.62      120.00     11.99 o 
  10   1   1       50.56       55.09      8.95 o 
  11   1   1       10.40        8.48      9.77 o 
 -12   2   1       48.19       64.54     11.85 o 
 -11   2   1       52.45       53.99      7.76 o 
 -10   2   1       20.35       21.43      5.44 o 
  -9   2   1        2.18       -1.24      5.26 o 
  -8   2   1      360.53      323.40     17.03 o 
  -7   2   1        3.55        3.16      3.76 o 
  -6   2   1      560.00      533.79     11.69 o 
  -5   2   1        0.15       -2.41      3.56 o 
  -4   2   1        2.53       -1.24      1.35 o 
  -3   2   1      227.88      213.71      4.30 o 
  -2   2   1     4364.03     4486.39     45.35 o 
  -1   2   1      362.15      342.85      5.27 o 
   0   2   1     1621.63     1647.40     15.70 o 
   1   2   1      525.28      496.35      6.73 o 
   2   2   1      392.62      385.34      6.44 o 
   3   2   1       39.54       50.34      3.26 o 
   4   2   1       13.81       23.75      2.98 o 
   5   2   1      122.00      123.87      5.94 o 
   6   2   1      796.75      761.29     14.88 o 
   7   2   1       43.28       50.10      6.49 o 
   8   2   1      296.74      277.04      9.34 o 
   9   2   1        1.20       -2.09      4.90 o 
  10   2   1       35.22       47.60      7.99 o 
  11   2   1        0.02        4.63      9.25 o 
 -12   3   1       47.58       51.95     14.52 o 
 -11   3   1        5.91        8.65      7.90 o 
 -10   3   1       38.65       49.27      6.76 o 
  -9   3   1       11.97       13.93      4.75 o 
  -8   3   1      105.41       92.83      7.59 o 
  -7   3   1       39.11       33.30      5.05 o 
  -6   3   1      227.95      233.22      7.21 o 
  -5   3   1      195.96      208.27      5.26 o 
  -4   3   1      239.95      262.04      5.83 o 
  -3   3   1      107.13       93.10      3.59 o 
  -2   3   1     2171.21     2229.81     21.97 o 
  -1   3   1       28.95       28.96      2.24 o 
   0   3   1       20.02       24.49      1.95 o 
   1   3   1       22.92       22.47      2.06 o 
   2   3   1      393.43      352.48      6.54 o 
   3   3   1      139.79      115.26      4.60 o 
   4   3   1      142.23      150.58      5.87 o 
   5   3   1      257.76      262.90      8.01 o 
   6   3   1       88.92       90.52      6.14 o 
   7   3   1       16.10       15.86      4.20 o 
   8   3   1       13.19        2.39      4.04 o 
   9   3   1        3.58        7.19      5.36 o 
  10   3   1        0.60        5.47     13.37 o 
 -12   4   1        0.00       11.10      8.61 o 
 -11   4   1        5.39        9.78      7.58 o 
 -10   4   1       55.85       56.02      6.85 o 
  -9   4   1       40.68       35.88      5.72 o 
  -8   4   1        2.97        4.45      4.12 o 
  -7   4   1       69.25       63.95      7.29 o 
  -6   4   1      995.35      919.02     21.14 o 
  -5   4   1       73.07       65.27      3.99 o 
  -4   4   1     2839.64     2696.89     27.51 o 
  -3   4   1      226.36      246.01      5.88 o 
  -2   4   1     1129.38     1079.25     13.33 o 
  -1   4   1      118.23      106.63      4.51 o 
   0   4   1       19.67       12.43      1.93 o 
   1   4   1       98.15       91.27      3.86 o 
   2   4   1       42.39       39.12      3.05 o 
   3   4   1      294.03      332.98      7.51 o 
   4   4   1      147.90      159.86      6.37 o 
   5   4   1       51.50       43.50      4.80 o 
   6   4   1        1.31       -3.71      3.71 o 
   7   4   1        0.21       -0.27      3.69 o 
   8   4   1        3.23        4.52      4.07 o 
   9   4   1        2.24       15.94      9.00 o 
  10   4   1        3.79       15.94      9.25 o 
 -12   5   1       14.19       14.24      7.97 o 
 -11   5   1        8.90       25.02      8.74 o 
 -10   5   1       39.23       49.26      9.62 o 
  -9   5   1      188.09      185.22     10.07 o 
  -8   5   1        0.00        5.13      3.58 o 
  -7   5   1      617.06      595.59     14.49 o 
  -6   5   1        0.13        2.42      3.30 o 
  -5   5   1       68.48       67.72      4.58 o 
  -4   5   1      105.80      102.60      5.10 o 
  -3   5   1     1195.98     1204.08     15.59 o 
  -2   5   1      693.70      713.97     10.92 o 
  -1   5   1      713.20      754.80     11.00 o 
   0   5   1      331.30      312.39      6.75 o 
   1   5   1       17.63       14.04      3.15 o 
   2   5   1       26.02       26.79      3.09 o 
   3   5   1        0.27        2.45      2.78 o 
   4   5   1       35.42       28.09      4.03 o 
   5   5   1      149.83      156.59      8.11 o 
   6   5   1       30.75       29.71      5.17 o 
   7   5   1        9.87       12.46      6.29 o 
   8   5   1        0.90        1.62      7.07 o 
   9   5   1        0.08       -4.17      5.62 o 
 -12   6   1       50.51       65.47     12.04 o 
 -11   6   1        0.55       12.66      9.13 o 
 -10   6   1        3.43        7.92     12.47 o 
  -9   6   1       26.70       36.32      5.81 o 
  -8   6   1       22.95        6.63      4.05 o 
  -7   6   1      157.51      163.76      8.80 o 
  -6   6   1        2.28        3.78      3.98 o 
  -5   6   1       22.95       26.09      3.80 o 
  -4   6   1        9.66        6.48      3.17 o 
  -3   6   1      209.64      190.74      6.68 o 
  -2   6   1       74.17       96.09      5.03 o 
  -1   6   1      501.62      528.79      9.62 o 
   0   6   1        0.46        0.22      2.20 o 
   1   6   1      600.98      601.64     10.73 o 
   2   6   1        2.36        0.70      2.30 o 
   3   6   1       33.84       37.67      5.24 o 
   4   6   1       78.19       82.79      9.43 o 
   5   6   1       22.47       20.40      6.91 o 
   6   6   1       14.59       25.98      7.06 o 
   7   6   1        1.16        1.89      6.11 o 
   8   6   1        0.29        9.22      6.70 o 
 -11   7   1       11.83        0.63      7.18 o 
 -10   7   1        6.15        9.60      7.22 o 
  -9   7   1        2.43        0.83      5.93 o 
  -8   7   1        4.69        1.09      4.62 o 
  -7   7   1      149.56      155.91      8.77 o 
  -6   7   1      386.00      341.68     16.67 o 
  -5   7   1      148.14      143.55      7.14 o 
  -4   7   1      256.50      259.49      8.02 o 
  -3   7   1      327.65      309.75      8.54 o 
  -2   7   1        9.96        7.73      3.26 o 
  -1   7   1       46.42       48.99      4.28 o 
   0   7   1       78.38       76.03      4.99 o 
   1   7   1       14.23       19.23      3.51 o 
   2   7   1        3.53       -5.92      5.92 o 
   3   7   1        1.29       -1.14      4.94 o 
   4   7   1       58.50       73.20     10.28 o 
   5   7   1        4.63        8.20      7.20 o 
   6   7   1        9.16        5.87      6.36 o 
   7   7   1        1.70       -4.25      5.89 o 
   8   7   1        0.01        2.91      6.98 o 
 -11   8   1        7.35        4.03      7.46 o 
 -10   8   1        2.88       -2.73      6.79 o 
  -9   8   1        8.39       22.18      7.46 o 
  -8   8   1       49.14       53.92      6.73 o 
  -7   8   1        0.36       -0.59      5.68 o 
  -6   8   1       88.61      103.71      7.63 o 
  -5   8   1      148.93      146.97      7.50 o 
  -4   8   1      137.10      149.72      7.34 o 
  -3   8   1        1.01       -3.18      3.18 o 
  -2   8   1       11.99        5.94      3.41 o 
  -1   8   1       80.21       81.77      5.37 o 
   0   8   1      282.01      255.66     10.32 o 
   1   8   1       39.49       41.78     14.40 o 
   2   8   1       75.55       62.13      9.36 o 
   3   8   1       24.16       22.63      7.18 o 
   4   8   1       73.73       93.31     14.52 o 
   5   8   1       12.39        8.48      7.27 o 
   6   8   1       17.00       11.87      7.54 o 
   7   8   1        1.22       -0.82      6.98 o 
 -10   9   1        3.73        3.11     13.11 o 
  -9   9   1       41.32       38.98     11.44 o 
  -8   9   1       35.93       43.73      9.00 o 
  -7   9   1        0.63        2.59      4.23 o 
  -6   9   1       10.19        5.05      4.30 o 
  -5   9   1      184.50      185.39      8.34 o 
  -4   9   1      197.95      206.38      8.20 o 
  -3   9   1       60.30       51.82      4.95 o 
  -2   9   1        2.77        1.89      4.19 o 
  -1   9   1       70.31       58.34      6.84 o 
   0   9   1       72.31       63.59      9.54 o 
   1   9   1      130.12      127.12     12.18 o 
   2   9   1       27.15       25.20      7.94 o 
   3   9   1      107.47      117.01     12.44 o 
   4   9   1       79.94       93.29     11.54 o 
   5   9   1       38.63       31.10     14.40 o 
   6   9   1       13.66        9.33      8.87 o 
 -10  10   1       14.86       19.95     10.41 o 
  -9  10   1       33.15       33.77      8.86 o 
  -8  10   1      219.88      227.02     16.49 o 
  -7  10   1       27.93       19.92      7.00 o 
  -6  10   1       45.78       53.71      6.66 o 
  -5  10   1        0.57       -3.12      3.47 o 
  -4  10   1       60.18       67.92      7.14 o 
  -3  10   1        1.51       -4.64      4.64 o 
  -2  10   1       26.95       31.26      7.58 o 
  -1  10   1       47.90       32.32      8.45 o 
   0  10   1        2.56        3.04      6.28 o 
   1  10   1       24.79       21.94      7.72 o 
   2  10   1        0.33       -5.75      5.75 o 
   3  10   1        1.76        6.76      6.86 o 
   4  10   1        6.40        5.54      8.01 o 
  -9  11   1        1.49       18.69      7.79 o 
  -8  11   1      118.93      134.71     20.57 o 
  -7  11   1        0.04       25.19     11.05 o 
  -6  11   1       56.70       86.07     23.14 o 
  -5  11   1       14.91       11.20     10.28 o 
  -4  11   1       26.02       16.60      7.45 o 
  -3  11   1        0.09        7.43      6.59 o 
  -2  11   1       16.82       33.01      8.45 o 
  -1  11   1        0.72       -4.14     11.70 o 
   0  11   1        0.02       -7.49      7.58 o 
   1  11   1        1.61       -2.23      6.46 o 
   2  11   1        8.23        0.37      8.10 o 
   3  11   1        1.62       10.84      8.05 o 
  -7  12   1        0.06       16.71     10.28 o 
  -6  12   1       18.78       30.43      8.27 o 
  -5  12   1       10.11        3.86     11.05 o 
  -4  12   1       26.83       14.01      8.05 o 
  -3  12   1       14.01       19.10      9.77 o 
  -2  12   1       52.01       50.54     10.24 o 
  -1  12   1        1.64        0.08      7.53 o 
   0  12   1       82.05       74.28     11.89 o 
   1  12   1        7.62      -10.07     10.41 o 
   1 -13   2        2.23        1.97      8.45 o 
   2 -13   2        3.34       -6.36     10.03 o 
   3 -13   2        2.19        0.51     11.57 o 
   4 -13   2        3.21       -0.26     10.80 o 
   5 -13   2        5.19       20.05     13.37 o 
  -2 -12   2        4.96        4.60      8.70 o 
  -1 -12   2        3.99       -5.73      7.99 o 
   0 -12   2       25.35       15.42      8.73 o 
   1 -12   2        2.65        2.89      8.09 o 
   2 -12   2       27.66       21.69     11.18 o 
   3 -12   2       91.30       99.24     12.08 o 
   4 -12   2       11.62        1.80     11.31 o 
   5 -12   2       56.62       66.64      9.50 o 
   6 -12   2       12.29       -1.80      8.23 o 
   7 -12   2        5.43       16.32      7.36 o 
   8 -12   2       37.43       34.59     16.97 o 
  -4 -11   2       10.89       19.93      8.70 o 
  -3 -11   2        7.25        6.57      7.47 o 
  -2 -11   2        8.66        3.74     11.57 o 
  -1 -11   2        8.51        5.97      7.58 o 
   0 -11   2       14.63       10.98      7.79 o 
   1 -11   2       33.23       16.24      7.99 o 
   2 -11   2        0.03        3.62      4.65 o 
   3 -11   2      196.16      197.33     11.26 o 
   4 -11   2       29.93       22.42      8.11 o 
   5 -11   2      162.73      155.39     14.65 o 
   6 -11   2        1.15        4.07      5.56 o 
   7 -11   2        6.86        8.70      6.36 o 
   8 -11   2        6.65       12.82      8.23 o 
   9 -11   2        9.66       29.23     12.47 o 
  -5 -10   2        9.92        5.78      7.87 o 
  -4 -10   2        3.46        6.44      7.76 o 
  -3 -10   2       11.77        6.18     10.67 o 
  -2 -10   2        2.82       19.20      9.13 o 
  -1 -10   2        0.44        1.65      4.29 o 
   0 -10   2       12.32       14.56      4.94 o 
   1 -10   2        1.73        4.59      4.49 o 
   2 -10   2       10.49        5.35      4.68 o 
   3 -10   2        0.54        2.29      4.31 o 
   4 -10   2        8.30        0.92      5.23 o 
   5 -10   2        1.42        2.58      4.49 o 
   6 -10   2        0.29       -2.23      5.96 o 
   7 -10   2       79.76      112.56     11.80 o 
   8 -10   2       18.36       27.44      8.08 o 
   9 -10   2       38.09       48.00      9.69 o 
  10 -10   2        1.46       -1.75     10.28 o 
  -6  -9   2        0.32       -0.67     13.37 o 
  -5  -9   2       27.47       21.33      7.79 o 
  -4  -9   2        0.69        4.90      7.16 o 
  -3  -9   2       22.46       39.14     12.38 o 
  -2  -9   2       36.22       30.27      5.76 o 
  -1  -9   2       58.69       78.39      8.60 o 
   0  -9   2        3.69        0.06      3.98 o 
   1  -9   2       12.16       21.40      4.70 o 
   2  -9   2      261.28      246.79     10.04 o 
   3  -9   2        3.35        1.88      3.49 o 
   4  -9   2      188.37      188.09      8.21 o 
   5  -9   2        0.60        1.97      3.59 o 
   6  -9   2       20.38       22.33      9.04 o 
   7  -9   2       47.29       43.76      8.21 o 
   8  -9   2       19.78       24.79      9.77 o 
   9  -9   2       22.27       41.20     16.58 o 
  10  -9   2        0.02        5.00     10.28 o 
  11  -9   2       80.26      109.26     21.85 o 
  -7  -8   2       15.98       17.37      8.09 o 
  -6  -8   2        1.46        6.81      6.36 o 
  -5  -8   2      125.04      120.70      9.16 o 
  -4  -8   2        1.87       -0.82      3.85 o 
  -3  -8   2      107.98      116.35      8.43 o 
  -2  -8   2      137.67      134.57      8.76 o 
  -1  -8   2      321.75      329.17     11.29 o 
   0  -8   2       99.39       93.73      7.30 o 
   1  -8   2      456.17      457.64     10.22 o 
   2  -8   2      194.46      178.29     11.28 o 
   3  -8   2       97.74       83.43      5.95 o 
   4  -8   2      338.64      358.13      9.83 o 
   5  -8   2      209.18      182.35      7.78 o 
   6  -8   2       42.74       45.33      6.23 o 
   7  -8   2       81.18       73.35     10.17 o 
   8  -8   2       81.92       79.01     11.21 o 
   9  -8   2       31.31       30.58      8.94 o 
  10  -8   2        0.39        6.94      7.72 o 
  11  -8   2       29.28       41.76     11.16 o 
  -8  -7   2        0.56        1.92      6.36 o 
  -7  -7   2        0.02       -0.68      4.41 o 
  -6  -7   2        1.36       17.55      4.89 o 
  -5  -7   2        0.05        0.73      5.71 o 
  -4  -7   2       29.20       27.45      5.21 o 
  -3  -7   2       14.00       18.76      4.83 o 
  -2  -7   2       39.30       43.84      7.24 o 
  -1  -7   2       34.94       44.53      5.52 o 
   0  -7   2      102.33      118.65      5.42 o 
   1  -7   2      552.10      574.61     10.96 o 
   2  -7   2       36.72       33.65      4.97 o 
   3  -7   2     1101.71     1110.46     16.47 o 
   4  -7   2       27.53       34.47      4.31 o 
   5  -7   2       89.58       85.10      5.73 o 
   6  -7   2       71.03       83.36      7.68 o 
   7  -7   2        0.66       -0.39      5.88 o 
   8  -7   2      103.99      104.23     12.10 o 
   9  -7   2       54.03       48.30     11.70 o 
  10  -7   2        4.03       10.44      7.42 o 
  11  -7   2        1.82        4.22      9.51 o 
  -9  -6   2        0.72        0.39     15.17 o 
  -8  -6   2        1.49        2.27      4.31 o 
  -7  -6   2       49.07       51.47      8.29 o 
  -6  -6   2       98.40       95.63      7.79 o 
  -5  -6   2      206.84      185.78     13.67 o 
  -4  -6   2      105.44      114.95      8.12 o 
  -3  -6   2        3.34        2.33      3.97 o 
  -2  -6   2        5.19       14.92      4.14 o 
  -1  -6   2       51.28       46.95      3.34 o 
   0  -6   2       50.23       64.59      3.94 o 
   1  -6   2      447.82      422.35      8.55 o 
   2  -6   2       74.97       77.72      4.63 o 
   3  -6   2      738.53      726.23     11.88 o 
   4  -6   2       48.55       65.57      4.58 o 
   5  -6   2       77.44       77.86      5.12 o 
   6  -6   2       30.21       38.20      4.36 o 
   7  -6   2       82.43       84.25      7.57 o 
   8  -6   2        4.58        9.57     15.42 o 
   9  -6   2       48.06       58.62     10.56 o 
  10  -6   2        7.02       14.01      8.29 o 
  11  -6   2        0.06        1.81     11.05 o 
  12  -6   2       10.52       38.43     11.51 o 
 -10  -5   2        0.64        6.22      6.33 o 
  -9  -5   2       20.39       27.56      7.16 o 
  -8  -5   2        0.72        5.37      4.43 o 
  -7  -5   2       16.33        7.67      4.80 o 
  -6  -5   2      106.17      114.92      7.93 o 
  -5  -5   2       48.12       44.12      5.81 o 
  -4  -5   2       86.23       98.64      7.18 o 
  -3  -5   2       54.29       51.21      5.33 o 
  -2  -5   2      298.16      303.52      9.07 o 
  -1  -5   2        1.43        2.35      1.51 o 
   0  -5   2      988.06     1002.83     13.02 o 
   1  -5   2        5.14        3.27      2.17 o 
   2  -5   2       73.74       76.97      4.26 o 
   3  -5   2      793.29      782.05     11.65 o 
   4  -5   2      112.74      123.66      4.93 o 
   5  -5   2        0.12        3.97      2.60 o 
   6  -5   2       88.84       94.48      6.46 o 
   7  -5   2       64.90       72.25     11.76 o 
   8  -5   2      180.04      177.22     14.45 o 
   9  -5   2       15.43        7.22     13.37 o 
  10  -5   2      109.18      111.49     13.77 o 
  11  -5   2        2.82       -8.87      8.87 o 
  12  -5   2       14.02       30.51     11.08 o 
 -10  -4   2       14.90       22.68      8.48 o 
  -9  -4   2       37.12       37.48     10.67 o 
  -8  -4   2       13.10       12.41      5.34 o 
  -7  -4   2       59.09       61.37      6.33 o 
  -6  -4   2        6.55       12.12      4.27 o 
  -5  -4   2      195.99      210.36      8.91 o 
  -4  -4   2        0.02       -2.00      3.92 o 
  -3  -4   2       95.51       91.62      4.44 o 
  -2  -4   2      755.00      697.25     12.78 o 
  -1  -4   2      516.90      578.74     10.85 o 
   0  -4   2      640.21      677.39      9.87 o 
   1  -4   2      150.07      150.88      4.57 o 
   2  -4   2      402.37      422.37      7.39 o 
   3  -4   2      140.07      192.69      5.07 o 
   4  -4   2       35.81       40.63      3.82 o 
   5  -4   2      349.54      422.90      8.21 o 
   6  -4   2      103.00       95.48      6.52 o 
   7  -4   2      515.96      512.56     10.71 o 
   8  -4   2      105.09      101.15     11.76 o 
   9  -4   2       98.37      104.51     12.39 o 
  10  -4   2       88.74      109.00     14.65 o 
  11  -4   2       13.86       12.43     13.11 o 
  12  -4   2        3.91        7.98     25.19 o 
 -11  -3   2       10.45       17.25      6.98 o 
 -10  -3   2        0.12       -1.96      8.48 o 
  -9  -3   2        0.28        1.87      5.16 o 
  -8  -3   2       10.17       15.74      5.71 o 
  -7  -3   2       12.43        7.19      3.85 o 
  -6  -3   2       16.10        9.26      3.72 o 
  -5  -3   2      135.90      142.73      6.53 o 
  -4  -3   2      396.78      444.34      8.79 o 
  -3  -3   2      430.47      444.13      8.55 o 
  -2  -3   2     1488.96     1651.16     21.18 o 
  -1  -3   2      262.64      242.56      6.24 o 
   0  -3   2      283.63      313.11      6.94 o 
   1  -3   2       11.52       13.78      2.10 o 
   2  -3   2     2761.04     2759.73     26.18 o 
   3  -3   2      166.55      154.56      6.62 o 
   4  -3   2      107.84      111.21      4.08 o 
   5  -3   2      340.84      336.02      7.13 o 
   6  -3   2       61.70       68.92      4.46 o 
   7  -3   2      481.54      495.43     10.39 o 
   8  -3   2       21.75       20.14      7.84 o 
   9  -3   2       22.66       27.88      8.30 o 
  10  -3   2       19.91       10.44     12.08 o 
  11  -3   2       30.68       36.50     10.15 o 
  12  -3   2        0.13       20.23     12.98 o 
 -11  -2   2        3.79        9.23      6.59 o 
 -10  -2   2        3.15        5.28      5.37 o 
  -9  -2   2        0.01        6.23      8.61 o 
  -8  -2   2       18.27       13.18      4.87 o 
  -7  -2   2        3.73       -3.07      3.07 o 
  -6  -2   2      112.60      123.79      6.28 o 
  -5  -2   2        7.77       -0.47      3.45 o 
  -4  -2   2       13.81       17.23      2.86 o 
  -3  -2   2     1311.69     1282.80     14.90 o 
  -2  -2   2      182.96      162.28      4.04 o 
  -1  -2   2    26698.92    25364.27    233.79 o 
   0  -2   2      511.97      529.65      6.88 o 
   1  -2   2     4104.48     4200.77     47.82 o 
   2  -2   2     1090.67     1136.26     12.06 o 
   3  -2   2      271.70      288.70      6.01 o 
   4  -2   2      323.91      359.13      8.61 o 
   5  -2   2      722.90      727.62     11.76 o 
   6  -2   2      216.17      215.94      7.46 o 
   7  -2   2      265.39      243.94      7.61 o 
   8  -2   2       93.62       91.73      5.81 o 
   9  -2   2       61.83       59.93      9.99 o 
  10  -2   2       12.07       -1.61      6.79 o 
  11  -2   2       15.03       16.30     14.27 o 
  12  -2   2        1.71        3.47      8.38 o 
 -11  -1   2        0.35       10.73      6.17 o 
 -10  -1   2        2.52       -4.26     11.18 o 
  -9  -1   2        0.16        6.53      4.70 o 
  -8  -1   2        0.32       -0.12      3.91 o 
  -7  -1   2       94.49      108.47      6.09 o 
  -6  -1   2      234.33      216.36      6.91 o 
  -5  -1   2       16.71       14.93      3.53 o 
  -4  -1   2      419.63      472.86      8.13 o 
  -3  -1   2       46.39       53.38      3.04 o 
  -2  -1   2       20.22       17.39      1.85 o 
  -1  -1   2      480.21      464.67      5.87 o 
   0  -1   2       26.18       25.84      1.46 o 
   1  -1   2     2917.35     2821.26     29.56 o 
   2  -1   2     2564.78     2600.16     23.84 o 
   3  -1   2      501.56      506.87      7.37 o 
   4  -1   2      176.76      189.01      4.97 o 
   5  -1   2      124.67      126.44      4.98 o 
   6  -1   2      505.76      490.40     10.22 o 
   7  -1   2      339.99      331.00     10.98 o 
   8  -1   2      138.66      131.80      9.72 o 
   9  -1   2       78.93       86.00     11.21 o 
  10  -1   2        0.49        3.75     10.93 o 
  11  -1   2        6.53        2.72      7.92 o 
 -12   0   2       16.96       19.13      7.28 o 
 -11   0   2        0.15        8.43      5.63 o 
 -10   0   2       15.04       28.74      5.76 o 
  -9   0   2       27.87       21.88      5.25 o 
  -8   0   2       94.21       90.01      7.47 o 
  -7   0   2      198.88      215.41      9.14 o 
  -6   0   2       15.08       19.28      2.86 o 
  -5   0   2      448.47      457.63      8.06 o 
  -4   0   2     1338.05     1387.62     15.58 o 
  -3   0   2      291.67      298.40      5.25 o 
  -2   0   2      164.86      189.79      3.87 o 
  -1   0   2     4534.19     4281.82     89.79 o 
   0   0   2     1225.10     1270.14     11.98 o 
   1   0   2     3892.20     3979.78     34.27 o 
   2   0   2     3593.21     3649.66     32.68 o 
   3   0   2      129.48      123.33      4.02 o 
   4   0   2      596.14      601.73      9.59 o 
   5   0   2      127.86      137.85      5.38 o 
   6   0   2      348.56      342.57     11.32 o 
   7   0   2      329.65      326.35      9.27 o 
   8   0   2        5.18       -0.96      3.15 o 
   9   0   2       59.94       55.33      6.91 o 
  10   0   2        0.14       -6.56      6.56 o 
  11   0   2        0.01       -5.01      7.06 o 
 -12   1   2        4.82       11.69      6.77 o 
 -11   1   2       29.27       35.23      6.85 o 
 -10   1   2       13.96       17.79      5.19 o 
  -9   1   2      103.02       97.65      7.99 o 
  -8   1   2        8.20        4.71      4.77 o 
  -7   1   2      137.36      110.44      7.64 o 
  -6   1   2       73.78       75.02      4.93 o 
  -5   1   2        4.61        2.31      1.37 o 
  -4   1   2       10.29       15.35      2.69 o 
  -3   1   2      258.17      240.01      6.24 o 
  -2   1   2     3253.39     3222.47     28.69 o 
  -1   1   2     1148.93     1120.74     13.13 o 
   0   1   2      550.74      537.33      9.46 o 
   1   1   2     3403.03     3514.18     31.02 o 
   2   1   2      104.97       93.07      3.29 o 
   3   1   2       24.84       23.08      2.42 o 
   4   1   2        3.99        1.36      2.10 o 
   5   1   2      850.47      807.96     12.82 o 
   6   1   2      180.40      174.08      7.03 o 
   7   1   2      599.34      535.74     11.84 o 
   8   1   2      119.79      124.21      7.26 o 
   9   1   2       10.08       -2.48      9.92 o 
  10   1   2       67.87       85.07     32.52 o 
  11   1   2        3.45        2.31      9.00 o 
 -12   2   2       30.51       33.69     12.34 o 
 -11   2   2       51.92       54.59     10.81 o 
 -10   2   2       64.90       62.82      7.35 o 
  -9   2   2        4.65        0.54      3.91 o 
  -8   2   2      201.98      194.66      9.77 o 
  -7   2   2       39.07       34.51      5.25 o 
  -6   2   2      250.06      273.79     11.03 o 
  -5   2   2      174.34      214.66      9.27 o 
  -4   2   2        5.02        7.96      2.48 o 
  -3   2   2      780.38      862.03     12.00 o 
  -2   2   2      594.55      591.38      7.81 o 
  -1   2   2    14919.62    15080.54    133.54 o 
   0   2   2     1357.09     1311.28     16.68 o 
   1   2   2      291.89      281.97      4.83 o 
   2   2   2      221.97      218.21      6.23 o 
   3   2   2      740.49      756.53     10.87 o 
   4   2   2       91.18       99.89      4.99 o 
   5   2   2      883.34      897.44     14.15 o 
   6   2   2       76.87       77.15      5.74 o 
   7   2   2      409.64      409.10     10.68 o 
   8   2   2        0.34       -3.29      3.29 o 
   9   2   2        0.85       -0.02      3.93 o 
  10   2   2        9.18        4.63      9.00 o 
 -12   3   2       15.48       20.26     17.61 o 
 -11   3   2        8.08       17.25      5.39 o 
 -10   3   2        7.86       -3.83      3.83 o 
  -9   3   2       41.58       43.67      6.00 o 
  -8   3   2       34.67       35.67      5.53 o 
  -7   3   2       93.47       87.87     14.05 o 
  -6   3   2      397.51      414.29     11.15 o 
  -5   3   2      186.73      177.96      6.96 o 
  -4   3   2       35.84       30.53      2.42 o 
  -3   3   2      248.55      248.57      5.45 o 
  -2   3   2     1411.72     1422.71     15.48 o 
  -1   3   2      798.62      815.23     10.03 o 
   0   3   2      948.85      862.44     10.08 o 
   1   3   2      518.30      524.93      7.61 o 
   2   3   2        6.79       17.36      2.26 o 
   3   3   2       66.08       73.63      4.79 o 
   4   3   2       54.68       58.06      5.31 o 
   5   3   2       30.49       27.11      4.10 o 
   6   3   2       32.17       39.09      4.73 o 
   7   3   2       30.76       32.81      4.82 o 
   8   3   2        4.08        5.85      4.62 o 
   9   3   2        0.31       -6.56      6.56 o 
  10   3   2        2.10        6.17      8.23 o 
 -12   4   2        0.24        2.34      8.23 o 
 -11   4   2       19.99       20.61     11.02 o 
 -10   4   2       34.87       27.09      5.61 o 
  -9   4   2       67.69       65.19      6.76 o 
  -8   4   2        1.95        2.28      4.07 o 
  -7   4   2      495.74      476.50     13.05 o 
  -6   4   2      105.62      111.16      7.24 o 
  -5   4   2      242.67      219.54      7.98 o 
  -4   4   2      222.05      212.07      5.68 o 
  -3   4   2     1613.89     1605.56     20.74 o 
  -2   4   2      266.04      278.68      6.12 o 
  -1   4   2     1676.12     1784.40     19.03 o 
   0   4   2      370.02      386.71      6.65 o 
   1   4   2        3.43        6.15      3.57 o 
   2   4   2        2.36        2.35      2.55 o 
   3   4   2       11.90       14.41      2.83 o 
   4   4   2      179.35      183.76      6.62 o 
   5   4   2        0.58       -2.89      3.30 o 
   6   4   2      136.62      154.60      7.68 o 
   7   4   2        1.61        0.27      5.78 o 
   8   4   2        1.40        3.98      6.81 o 
   9   4   2        5.55        8.17      5.87 o 
 -12   5   2       48.29       52.34     10.97 o 
 -11   5   2        5.51       17.81      8.46 o 
 -10   5   2       25.00       15.89      5.20 o 
  -9   5   2       30.79       29.76      5.62 o 
  -8   5   2       51.52       61.81      6.45 o 
  -7   5   2      238.38      247.60      9.91 o 
  -6   5   2        2.19        1.24      7.50 o 
  -5   5   2       85.01       76.73      4.90 o 
  -4   5   2       23.41       23.93      3.20 o 
  -3   5   2      293.98      286.28      6.95 o 
  -2   5   2      256.68      237.33      7.12 o 
  -1   5   2       77.55       82.83      5.57 o 
   0   5   2       59.94       71.88      3.65 o 
   1   5   2       15.21       15.46      2.77 o 
   2   5   2       91.85       95.18      4.86 o 
   3   5   2      214.88      206.42      6.68 o 
   4   5   2       58.89       68.88      5.26 o 
   5   5   2        0.68        2.46      5.37 o 
   6   5   2      114.71      114.65     10.81 o 
   7   5   2        0.73       -2.09      5.66 o 
   8   5   2        0.00        1.60      5.81 o 
   9   5   2        4.24        8.04      6.94 o 
 -12   6   2       32.35       19.86      8.95 o 
 -11   6   2        2.19       16.53      7.46 o 
 -10   6   2       19.73       25.81      5.54 o 
  -9   6   2        0.00        2.14      3.80 o 
  -8   6   2       37.03       59.86      8.90 o 
  -7   6   2      432.85      409.24     12.56 o 
  -6   6   2       10.91       11.11      4.74 o 
  -5   6   2      104.98      106.47      5.92 o 
  -4   6   2       13.28        4.68      3.60 o 
  -3   6   2        0.15        2.63      2.62 o 
  -2   6   2      197.86      205.64      9.28 o 
  -1   6   2        0.47       -0.35      2.20 o 
   0   6   2        2.77        3.96      2.78 o 
   1   6   2        2.37        4.94      2.54 o 
   2   6   2       97.11      107.16      8.35 o 
   3   6   2       42.58       47.69      5.79 o 
   4   6   2       34.80       57.38      8.36 o 
   5   6   2        6.27        9.43      6.33 o 
   6   6   2       16.97        4.67      6.22 o 
   7   6   2        1.94       -5.15      8.48 o 
   8   6   2        0.03        5.17      6.70 o 
 -11   7   2        0.81       10.84      7.72 o 
 -10   7   2        0.35        5.84      6.77 o 
  -9   7   2        0.55       -4.90      4.90 o 
  -8   7   2       33.27       35.69      5.85 o 
  -7   7   2       49.68       52.00      6.14 o 
  -6   7   2        0.02        1.67      6.15 o 
  -5   7   2      404.49      394.01      9.94 o 
  -4   7   2        0.12       -0.48      3.29 o 
  -3   7   2       17.84       14.46      3.53 o 
  -2   7   2       59.51       58.81      5.42 o 
  -1   7   2       64.30       67.47      4.70 o 
   0   7   2       48.08       49.85      5.94 o 
   1   7   2        5.97       10.81      4.53 o 
   2   7   2        5.80        8.48      5.70 o 
   3   7   2       14.14       21.17      6.77 o 
   4   7   2        4.27        0.60     11.31 o 
   5   7   2        9.56        6.49      6.41 o 
   6   7   2       20.96       20.71      7.58 o 
   7   7   2        0.29        3.46     10.80 o 
 -11   8   2       18.67       27.67      9.51 o 
 -10   8   2       11.55       10.75     11.05 o 
  -9   8   2       35.19       27.17      5.98 o 
  -8   8   2       15.95       18.15      4.98 o 
  -7   8   2       19.99       20.57      5.00 o 
  -6   8   2      170.09      200.78      9.89 o 
  -5   8   2      106.69      116.68      6.81 o 
  -4   8   2      108.91      136.41      7.24 o 
  -3   8   2       88.13       86.77      5.80 o 
  -2   8   2        1.15        4.65      4.17 o 
  -1   8   2      136.32      137.13      8.78 o 
   0   8   2       57.51       57.06      6.31 o 
   1   8   2      189.85      196.04     13.63 o 
   2   8   2        0.03        0.32      5.60 o 
   3   8   2      162.35      169.82     13.72 o 
   4   8   2        3.62        4.00      6.36 o 
   5   8   2       34.50       28.16      8.56 o 
   6   8   2       10.01       10.32     14.01 o 
 -10   9   2        2.64        4.51      7.16 o 
  -9   9   2      152.39      169.53     14.74 o 
  -8   9   2       78.79       94.45      8.66 o 
  -7   9   2       36.06       41.75      6.37 o 
  -6   9   2       36.17       49.95      8.71 o 
  -5   9   2       15.63       20.25      4.67 o 
  -4   9   2        0.18       -3.12      3.73 o 
  -3   9   2        2.96       -0.96      4.01 o 
  -2   9   2        6.02        7.37      4.53 o 
  -1   9   2      102.71       96.60      7.97 o 
   0   9   2        0.01       -2.97      9.77 o 
   1   9   2       71.84       88.67     10.71 o 
   2   9   2       10.97       10.77      7.16 o 
   3   9   2       15.54        6.13     17.61 o 
   4   9   2       18.82        8.83      6.75 o 
   5   9   2       10.01        6.79      9.00 o 
 -10  10   2        9.86       35.48     14.14 o 
  -9  10   2       25.56       18.35      8.05 o 
  -8  10   2       25.05       26.21      7.81 o 
  -7  10   2       39.93       45.14     11.57 o 
  -6  10   2        0.30        5.57      5.52 o 
  -5  10   2        4.62        8.20      5.72 o 
  -4  10   2       25.08       15.99      5.24 o 
  -3  10   2        6.95        0.37      7.42 o 
  -2  10   2       31.60       36.77     10.54 o 
  -1  10   2       24.28       38.71      8.60 o 
   0  10   2        4.80        8.55      6.63 o 
   1  10   2        5.68        7.59      7.32 o 
   2  10   2       32.92       34.71      9.07 o 
   3  10   2        5.36        6.47      7.59 o 
   4  10   2       11.97       20.52      8.33 o 
  -8  11   2       24.70       35.22     12.60 o 
  -7  11   2       43.58       46.12      9.19 o 
  -6  11   2       25.99       25.45     12.34 o 
  -5  11   2       12.44       11.74     11.44 o 
  -4  11   2       23.13       23.81      8.46 o 
  -3  11   2       26.50       24.45      7.87 o 
  -2  11   2       18.77       17.51      7.41 o 
  -1  11   2       29.90       13.50      7.76 o 
   0  11   2        0.31        8.59      7.65 o 
   1  11   2        5.52        1.10     16.20 o 
   2  11   2       10.27        5.90      8.33 o 
  -7  12   2       24.86       29.56     12.34 o 
  -6  12   2        4.18        5.22      7.84 o 
  -5  12   2       26.52       31.62     13.11 o 
  -4  12   2        0.87        5.91     11.31 o 
  -3  12   2       29.39       18.25     10.54 o 
  -2  12   2       65.44       72.71     11.38 o 
  -1  12   2       37.82       20.57      9.14 o 
   0  12   2       44.79       47.76     11.05 o 
   1 -13   3        4.35       -4.41      7.76 o 
   2 -13   3       19.80       10.28     12.08 o 
   3 -13   3        1.00        2.57     11.83 o 
   4 -13   3        9.14        9.51     12.85 o 
   5 -13   3        5.08        1.89      6.45 o 
  -2 -12   3        0.82       -7.32      7.32 o 
  -1 -12   3        1.09        8.67      8.60 o 
   0 -12   3        5.71        2.23      7.76 o 
   1 -12   3       12.91        5.63      7.63 o 
   2 -12   3       14.17        8.12      5.62 o 
   3 -12   3      194.36      181.34     14.51 o 
   4 -12   3       32.74       32.87      7.94 o 
   5 -12   3       97.06       85.26     31.23 o 
   6 -12   3        1.36        4.11      8.74 o 
   7 -12   3        3.98        4.63      9.25 o 
   8 -12   3        0.64       16.54      7.87 o 
  -4 -11   3        0.04        6.84      8.27 o 
  -3 -11   3       18.23       23.78      9.27 o 
  -2 -11   3       21.52       32.37      9.27 o 
  -1 -11   3        0.41        6.94      7.45 o 
   0 -11   3       48.83       42.60      6.66 o 
   1 -11   3        9.05        8.91      5.00 o 
   2 -11   3        0.42       -0.31      7.53 o 
   3 -11   3        0.17        2.44      4.81 o 
   4 -11   3        1.11        1.62      5.94 o 
   5 -11   3        0.01        4.21      6.30 o 
   6 -11   3        0.18       12.63      5.31 o 
   7 -11   3        1.38        3.51     14.78 o 
   8 -11   3        5.22        2.07      6.48 o 
   9 -11   3       22.75       15.75      8.27 o 
  -5 -10   3       10.93       13.96      8.23 o 
  -4 -10   3        2.29       -3.86      6.91 o 
  -3 -10   3        2.56        6.46      7.36 o 
  -2 -10   3       15.16       10.15      7.24 o 
  -1 -10   3       65.52       66.59      7.37 o 
   0 -10   3        4.29       11.62      4.65 o 
   1 -10   3        0.10        1.12      4.30 o 
   2 -10   3        3.99       -3.50      4.29 o 
   3 -10   3        8.19       12.95      7.31 o 
   4 -10   3       40.48       36.93      5.90 o 
   5 -10   3        7.56        8.62      4.63 o 
   6 -10   3       29.26       37.89      6.56 o 
   7 -10   3        0.12        2.52      5.92 o 
   8 -10   3       34.48       57.05     10.67 o 
   9 -10   3       18.03       31.76     27.89 o 
  10 -10   3       31.74       35.94     10.07 o 
  -6  -9   3        3.44       11.58      7.61 o 
  -5  -9   3        8.96        9.00      7.63 o 
  -4  -9   3       10.10       10.33      8.90 o 
  -3  -9   3       56.43       64.62      7.43 o 
  -2  -9   3        1.47       -1.35      4.86 o 
  -1  -9   3      136.60      116.35      8.50 o 
   0  -9   3        6.34        7.04      4.48 o 
   1  -9   3       81.04       80.91      7.24 o 
   2  -9   3      108.32      118.79      8.29 o 
   3  -9   3       93.05       91.81      6.34 o 
   4  -9   3      138.40      139.78      7.52 o 
   5  -9   3        8.63        7.00      4.61 o 
   6  -9   3       11.80       19.42      5.67 o 
   7  -9   3        1.15        5.59     16.71 o 
   8  -9   3      112.40      100.12     13.75 o 
   9  -9   3        7.14       16.36      8.08 o 
  10  -9   3        1.98       21.67     12.73 o 
  -7  -8   3        3.07       12.73      7.54 o 
  -6  -8   3        2.27       -0.19      4.32 o 
  -5  -8   3       32.88       33.80      6.12 o 
  -4  -8   3       20.46       28.34      4.47 o 
  -3  -8   3      112.92      127.67      8.89 o 
  -2  -8   3       86.83       67.61      6.86 o 
  -1  -8   3      489.96      478.90     15.88 o 
   0  -8   3        2.84        7.85      4.52 o 
   1  -8   3      396.57      362.63     11.69 o 
   2  -8   3        1.85        3.63      3.60 o 
   3  -8   3      441.01      418.15     10.41 o 
   4  -8   3        0.48        1.66      4.34 o 
   5  -8   3      116.35      127.88     14.02 o 
   6  -8   3       36.57       35.00      6.01 o 
   7  -8   3       13.53        9.50      5.37 o 
   8  -8   3      146.58      111.07     16.20 o 
   9  -8   3        0.02       -6.48      7.08 o 
  10  -8   3       27.33       31.88      9.79 o 
  11  -8   3        0.02        8.33      8.87 o 
  -8  -7   3        3.01       15.08      6.34 o 
  -7  -7   3       16.08       17.81      5.52 o 
  -6  -7   3        9.45       13.55      7.92 o 
  -5  -7   3        9.95       14.63      5.20 o 
  -4  -7   3      116.64      126.54      7.33 o 
  -3  -7   3        0.15       -3.21      3.91 o 
  -2  -7   3        0.28        1.94      4.94 o 
  -1  -7   3       62.49       46.59      8.35 o 
   0  -7   3      140.76      130.97      7.95 o 
   1  -7   3      161.23      135.13      6.16 o 
   2  -7   3      363.17      347.21      8.70 o 
   3  -7   3      160.31      144.39      6.75 o 
   4  -7   3        8.46       15.10      3.94 o 
   5  -7   3      226.03      232.05     13.29 o 
   6  -7   3       17.80       17.02      5.41 o 
   7  -7   3      227.38      252.76     11.22 o 
   8  -7   3       21.58        9.93      9.64 o 
   9  -7   3       45.48       52.43     10.78 o 
  10  -7   3        0.72        4.48      8.17 o 
  11  -7   3        4.88       -0.82      8.64 o 
  -9  -6   3       26.42       30.28     10.41 o 
  -8  -6   3        0.30        5.39      7.58 o 
  -7  -6   3       75.47       75.06      9.27 o 
  -6  -6   3        6.32       15.75      4.80 o 
  -5  -6   3      101.57      121.73      8.70 o 
  -4  -6   3      105.66      117.09      9.68 o 
  -3  -6   3        0.97        0.63      5.30 o 
  -2  -6   3      103.85      102.45      7.11 o 
  -1  -6   3        5.89       -0.39      3.36 o 
   0  -6   3      246.03      199.46      7.98 o 
   1  -6   3      362.43      374.67      8.17 o 
   2  -6   3      107.59      101.73      5.36 o 
   3  -6   3      974.62      963.22     14.25 o 
   4  -6   3        0.12        6.53      3.00 o 
   5  -6   3        1.21        3.74      2.91 o 
   6  -6   3        2.78       -3.99      4.18 o 
   7  -6   3       51.49       55.02     12.85 o 
   8  -6   3        2.38        0.75      8.87 o 
   9  -6   3       76.16       81.13     12.02 o 
  10  -6   3        1.14        3.69      7.10 o 
  11  -6   3        8.43        7.38      8.73 o 
 -10  -5   3        1.80       -5.44      5.44 o 
  -9  -5   3       61.36       80.39      9.81 o 
  -8  -5   3        0.18        7.39      5.78 o 
  -7  -5   3       70.87       84.20     13.90 o 
  -6  -5   3        6.80        6.03      4.00 o 
  -5  -5   3      204.38      229.28     20.43 o 
  -4  -5   3      177.70      153.95      9.26 o 
  -3  -5   3        0.01        0.83      3.53 o 
  -2  -5   3      354.51      359.29      9.95 o 
  -1  -5   3       15.17       13.38      3.30 o 
   0  -5   3       18.44       12.82      2.45 o 
   1  -5   3      257.63      279.65      8.60 o 
   2  -5   3      259.75      313.29      7.22 o 
   3  -5   3       82.66       93.02      4.58 o 
   4  -5   3       79.95      106.02      4.70 o 
   5  -5   3      245.14      256.26      9.02 o 
   6  -5   3        8.38       10.64      4.66 o 
   7  -5   3      174.22      185.84     10.09 o 
   8  -5   3        4.87        4.09      6.41 o 
   9  -5   3      172.52      152.00     14.65 o 
  10  -5   3        3.07        0.05      8.23 o 
  11  -5   3        1.06       14.35      9.16 o 
  12  -5   3        6.73       18.36     10.28 o 
 -10  -4   3        0.61        1.85      6.09 o 
  -9  -4   3        8.49       12.27      5.92 o 
  -8  -4   3       10.84       14.22      9.64 o 
  -7  -4   3       40.43       59.45      6.27 o 
  -6  -4   3        0.01        1.33      4.11 o 
  -5  -4   3      380.32      351.11     10.79 o 
  -4  -4   3       65.63       55.44      5.44 o 
  -3  -4   3       60.38       64.87      5.17 o 
  -2  -4   3       28.15       23.75      3.55 o 
  -1  -4   3       13.77        8.33      2.74 o 
   0  -4   3      105.64      101.68      4.25 o 
   1  -4   3     1798.53     1935.71     20.39 o 
   2  -4   3       56.99       56.65      3.41 o 
   3  -4   3       30.69       32.55      2.57 o 
   4  -4   3        1.50        1.15      1.86 o 
   5  -4   3       50.83       54.30      3.56 o 
   6  -4   3        7.49        9.86      4.09 o 
   7  -4   3       83.18       91.07      9.32 o 
   8  -4   3        0.41       -0.16      5.78 o 
   9  -4   3      105.32      129.09     19.28 o 
  10  -4   3        0.60        1.83      7.97 o 
  11  -4   3       15.47       -5.78      8.00 o 
  12  -4   3        0.69        9.80      9.60 o 
 -11  -3   3        2.77        4.20      6.30 o 
 -10  -3   3       40.96       49.11     10.54 o 
  -9  -3   3        3.88        8.73      5.44 o 
  -8  -3   3       98.01       94.90      9.35 o 
  -7  -3   3        1.78        4.34      3.51 o 
  -6  -3   3      132.23      131.92     14.05 o 
  -5  -3   3      212.00      191.35      6.51 o 
  -4  -3   3      221.22      230.74      6.86 o 
  -3  -3   3      654.06      600.30      9.05 o 
  -2  -3   3      280.69      258.14      8.86 o 
  -1  -3   3     5269.88     5038.95     44.63 o 
   0  -3   3       85.42       89.19      3.52 o 
   1  -3   3      862.94      912.92     17.48 o 
   2  -3   3      643.33      588.97     10.91 o 
   3  -3   3      751.00      746.71     20.44 o 
   4  -3   3      389.54      424.81      7.06 o 
   5  -3   3        2.65        2.82      3.30 o 
   6  -3   3      107.71      130.97      8.94 o 
   7  -3   3       12.15       16.72      4.90 o 
   8  -3   3       76.97       91.74      7.83 o 
   9  -3   3       18.16       22.76      8.59 o 
  10  -3   3       20.27        5.47     11.05 o 
  11  -3   3        2.94        4.30      8.23 o 
  12  -3   3        5.91        5.60     23.52 o 
 -11  -2   3        0.02        1.03      5.82 o 
 -10  -2   3        5.02        6.04      6.30 o 
  -9  -2   3       15.91       15.42      7.20 o 
  -8  -2   3       61.69       70.34      8.18 o 
  -7  -2   3      152.58      156.10      7.21 o 
  -6  -2   3      359.17      350.75     12.83 o 
  -5  -2   3      224.12      214.30      6.42 o 
  -4  -2   3      410.27      383.24      7.72 o 
  -3  -2   3      133.98      124.23      3.73 o 
  -2  -2   3      882.55      909.34     10.91 o 
  -1  -2   3       37.36       46.07      2.89 o 
   0  -2   3     1281.67     1226.02     14.97 o 
   1  -2   3       68.14       61.91      2.93 o 
   2  -2   3       20.10       25.06      2.96 o 
   3  -2   3      414.81      423.16      9.28 o 
   4  -2   3       74.14       74.68      4.97 o 
   5  -2   3      138.48      147.75      4.99 o 
   6  -2   3      249.68      227.95      6.75 o 
   7  -2   3      160.85      162.32      6.56 o 
   8  -2   3      194.02      198.24     13.95 o 
   9  -2   3        1.86       -5.95      5.95 o 
  10  -2   3        2.49        3.16      7.04 o 
  11  -2   3        6.02       -6.44     16.84 o 
 -11  -1   3       11.14       13.18     13.50 o 
 -10  -1   3        0.25        1.34      5.00 o 
  -9  -1   3       15.82       11.10      5.34 o 
  -8  -1   3       14.22       18.55      7.56 o 
  -7  -1   3        3.22       10.94      4.47 o 
  -6  -1   3      278.87      250.37      7.22 o 
  -5  -1   3     1014.86     1097.50     14.68 o 
  -4  -1   3        0.23        1.13      3.15 o 
  -3  -1   3     2116.92     2054.67     36.62 o 
  -2  -1   3      233.58      248.52      4.78 o 
  -1  -1   3      606.16      569.29      7.45 o 
   0  -1   3       44.75       34.21      2.19 o 
   1  -1   3      236.17      230.84      4.43 o 
   2  -1   3     1139.65     1189.31     16.99 o 
   3  -1   3      372.63      378.45      6.45 o 
   4  -1   3      189.38      167.48      4.89 o 
   5  -1   3        0.34        2.09      2.34 o 
   6  -1   3       32.61       36.68      4.05 o 
   7  -1   3       35.12       42.33      4.63 o 
   8  -1   3       11.49       12.66      4.69 o 
   9  -1   3        5.65        9.44      7.23 o 
  10  -1   3        7.34       10.27      7.77 o 
  11  -1   3        8.56        7.46      8.59 o 
 -12   0   3        0.70        3.74      6.36 o 
 -11   0   3       24.94       21.82     10.54 o 
 -10   0   3        0.64        4.82      4.60 o 
  -9   0   3       30.74       27.90      6.09 o 
  -8   0   3       47.98       45.00      5.88 o 
  -7   0   3       17.15       13.00      4.51 o 
  -6   0   3       70.66       68.18      4.09 o 
  -5   0   3       10.12        9.65      2.10 o 
  -4   0   3        6.76        2.71      1.75 o 
  -3   0   3       89.62       85.79      3.67 o 
  -2   0   3      243.83      198.16      4.21 o 
  -1   0   3      257.33      242.65      4.51 o 
   0   0   3      903.67      907.32      9.98 o 
   1   0   3       55.87       53.40      3.12 o 
   2   0   3     1895.92     1867.68     18.80 o 
   3   0   3     1768.25     1721.73     27.16 o 
   4   0   3       21.36       17.31      2.68 o 
   5   0   3     1222.66     1145.50     15.69 o 
   6   0   3      105.65      107.80      6.00 o 
   7   0   3      435.95      419.61     10.45 o 
   8   0   3      307.96      314.15      9.67 o 
   9   0   3       39.77       34.98      6.47 o 
  10   0   3        1.44        4.27      7.51 o 
  11   0   3        4.36        7.55      8.17 o 
 -12   1   3        0.01        9.99      6.25 o 
 -11   1   3       41.53       53.17      8.92 o 
 -10   1   3        2.26        7.26      4.68 o 
  -9   1   3      157.53      158.37     11.51 o 
  -8   1   3      219.09      214.16      9.55 o 
  -7   1   3       62.38       56.98      6.08 o 
  -6   1   3      221.33      234.60     17.11 o 
  -5   1   3       46.11       43.77      4.31 o 
  -4   1   3      599.98      626.95     11.58 o 
  -3   1   3       70.69       66.06      4.06 o 
  -2   1   3       28.49       32.06      2.09 o 
  -1   1   3     3576.50     3650.08     36.22 o 
   0   1   3     3387.77     3238.54     28.90 o 
   1   1   3     2201.03     2252.88     21.44 o 
   2   1   3      267.03      262.65      5.86 o 
   3   1   3     2095.89     2182.07     22.81 o 
   4   1   3      395.34      413.33      8.28 o 
   5   1   3      604.34      575.58     12.50 o 
   6   1   3       44.41       40.69      4.62 o 
   7   1   3       67.63       77.45      5.95 o 
   8   1   3       11.55       20.88      5.19 o 
   9   1   3        0.00       -0.86      4.61 o 
  10   1   3        0.01       -4.65      9.90 o 
 -12   2   3        1.46        6.82      5.30 o 
 -11   2   3        0.06        4.25      4.78 o 
 -10   2   3        5.16        4.34      4.55 o 
  -9   2   3       31.16       27.65      5.21 o 
  -8   2   3        9.60       13.56      4.77 o 
  -7   2   3      441.57      413.16     12.41 o 
  -6   2   3      188.27      202.15      8.18 o 
  -5   2   3      729.73      718.96     13.71 o 
  -4   2   3      267.85      242.60      9.90 o 
  -3   2   3      198.62      211.83      4.93 o 
  -2   2   3        2.93        6.27      1.53 o 
  -1   2   3       17.55       18.69      1.76 o 
   0   2   3      319.41      321.69      7.67 o 
   1   2   3      231.36      269.24      6.91 o 
   2   2   3       61.61       71.69      3.97 o 
   3   2   3      591.89      632.26     10.02 o 
   4   2   3        4.94       -1.17      2.39 o 
   5   2   3      174.71      155.13      6.63 o 
   6   2   3       41.70       42.53      4.92 o 
   7   2   3      149.14      139.45      8.39 o 
   8   2   3        4.61        1.67      4.16 o 
   9   2   3        0.28        3.19      5.01 o 
 -12   3   3        0.35        7.38      5.45 o 
 -11   3   3       12.33       22.97      5.64 o 
 -10   3   3        6.44       10.10      4.75 o 
  -9   3   3        0.77        1.28      5.52 o 
  -8   3   3       23.07       24.72      6.19 o 
  -7   3   3      171.12      167.47      8.52 o 
  -6   3   3        4.44       10.71      3.81 o 
  -5   3   3      582.70      572.17     12.50 o 
  -4   3   3      123.43      115.27      4.71 o 
  -3   3   3     2034.01     2190.71     22.48 o 
  -2   3   3        0.62       -1.35      1.44 o 
  -1   3   3     7926.62     8155.44     69.71 o 
   0   3   3        0.13       -0.87      2.75 o 
   1   3   3       57.04       57.35      4.40 o 
   2   3   3      350.89      355.12      8.01 o 
   3   3   3       61.80       64.66      4.01 o 
   4   3   3      364.59      349.29      9.30 o 
   5   3   3        6.13        4.76      3.28 o 
   6   3   3        0.83        4.19      3.45 o 
   7   3   3      145.93      161.87      9.96 o 
   8   3   3        1.07        1.26      6.05 o 
   9   3   3        0.68       -3.02      5.05 o 
 -12   4   3        1.78        0.79      6.73 o 
 -11   4   3       10.39       12.97      5.55 o 
 -10   4   3       27.02       28.41      9.91 o 
  -9   4   3        8.95        6.39      4.44 o 
  -8   4   3       96.28       93.03      7.57 o 
  -7   4   3      154.47      150.94      8.94 o 
  -6   4   3       15.60        5.30      3.82 o 
  -5   4   3     1256.22     1346.65     20.55 o 
  -4   4   3       61.29       55.94      3.63 o 
  -3   4   3        2.16        7.63      2.56 o 
  -2   4   3     2081.88     2122.40     22.39 o 
  -1   4   3      364.21      353.57     10.54 o 
   0   4   3     1515.83     1463.94     23.83 o 
   1   4   3       20.27       24.61      2.37 o 
   2   4   3       74.81       79.55      3.91 o 
   3   4   3       82.83       88.76      6.34 o 
   4   4   3       64.79       73.06      5.10 o 
   5   4   3      188.73      183.77      9.51 o 
   6   4   3        0.08       -4.46      4.46 o 
   7   4   3        3.95       12.34      5.78 o 
   8   4   3        0.53       -1.87      5.52 o 
   9   4   3        8.98        6.01      6.94 o 
 -12   5   3       17.44       18.63      8.77 o 
 -11   5   3        3.67        2.96      4.94 o 
 -10   5   3       29.57       40.57      6.58 o 
  -9   5   3        0.02        5.27      4.58 o 
  -8   5   3      139.32      140.20      8.95 o 
  -7   5   3      545.01      499.81     13.73 o 
  -6   5   3      125.44      118.97      7.62 o 
  -5   5   3      757.74      703.77     11.80 o 
  -4   5   3      163.24      185.48      6.20 o 
  -3   5   3        2.81        0.17      2.75 o 
  -2   5   3      381.40      411.98      8.20 o 
  -1   5   3      335.04      309.10      6.52 o 
   0   5   3      137.27      159.89      4.93 o 
   1   5   3      210.98      212.23      8.50 o 
   2   5   3        4.96        6.13      4.80 o 
   3   5   3      177.81      186.92     13.22 o 
   4   5   3       22.04       20.62      5.32 o 
   5   5   3       85.99       96.66     10.60 o 
   6   5   3       34.96       36.89      7.87 o 
   7   5   3        2.00        0.78      5.67 o 
   8   5   3        0.04       -0.24     11.70 o 
   9   5   3        3.53       11.64      9.13 o 
 -12   6   3        8.72       18.18      8.75 o 
 -11   6   3        0.27        5.21      6.80 o 
 -10   6   3       27.77       28.11      8.95 o 
  -9   6   3       58.87       78.22      8.98 o 
  -8   6   3        6.12        1.23      3.73 o 
  -7   6   3      321.97      303.39     10.76 o 
  -6   6   3       19.81       11.11      4.98 o 
  -5   6   3      771.85      782.58     13.35 o 
  -4   6   3        4.51        4.65      2.96 o 
  -3   6   3      194.32      194.58      6.64 o 
  -2   6   3      395.34      399.10      8.57 o 
  -1   6   3      106.10      107.31      5.08 o 
   0   6   3        9.78       13.20      4.22 o 
   1   6   3       73.36       74.11      7.62 o 
   2   6   3       43.99       48.06      6.30 o 
   3   6   3      151.30      168.84      8.99 o 
   4   6   3        3.98        7.72      5.63 o 
   5   6   3       16.44       17.09      9.64 o 
   6   6   3       47.01       45.87      8.63 o 
   7   6   3        2.91        5.22      6.59 o 
   8   6   3        9.39       10.84      7.14 o 
 -11   7   3        0.21        3.98     18.12 o 
 -10   7   3       30.05       33.89      6.35 o 
  -9   7   3       20.96       12.22      5.10 o 
  -8   7   3        5.96        8.36      4.54 o 
  -7   7   3        4.37       13.49      4.50 o 
  -6   7   3      542.90      538.15     15.31 o 
  -5   7   3       59.82       75.75      6.68 o 
  -4   7   3       80.37       76.32      5.35 o 
  -3   7   3       14.24       17.80      3.54 o 
  -2   7   3        4.98        5.05      3.90 o 
  -1   7   3       90.01       75.73      6.65 o 
   0   7   3        1.18        5.37      4.27 o 
   1   7   3       66.68       70.41      6.80 o 
   2   7   3        5.69        4.22      4.45 o 
   3   7   3      126.21      143.29     12.36 o 
   4   7   3       23.98       18.86      9.38 o 
   5   7   3       11.78        6.37      6.42 o 
   6   7   3       12.40       10.42      7.58 o 
   7   7   3        0.51       -1.61      6.66 o 
 -11   8   3       37.57       40.36     10.10 o 
 -10   8   3       32.31       40.73      9.00 o 
  -9   8   3      115.95      128.42     10.09 o 
  -8   8   3        5.06       18.20      6.74 o 
  -7   8   3       34.18       37.63      5.93 o 
  -6   8   3       33.89       29.42      5.25 o 
  -5   8   3        0.71       12.38      4.09 o 
  -4   8   3        1.97        8.61      3.93 o 
  -3   8   3       22.22       22.18      4.95 o 
  -2   8   3      209.37      214.74     11.55 o 
  -1   8   3       48.03       48.06      6.07 o 
   0   8   3       39.78       40.78      5.80 o 
   1   8   3       60.90       69.51      7.30 o 
   2   8   3       20.91       34.75      8.09 o 
   3   8   3       26.12       23.90      7.81 o 
   4   8   3       15.95        8.41      6.32 o 
   5   8   3        8.59       12.14      7.53 o 
   6   8   3        9.82       10.78      7.89 o 
 -10   9   3        0.04       -0.05      7.71 o 
  -9   9   3       65.31       69.78      7.97 o 
  -8   9   3        0.62        1.06      4.38 o 
  -7   9   3       29.20       27.92      5.61 o 
  -6   9   3        0.43       -1.14      4.90 o 
  -5   9   3       10.01       11.62      5.78 o 
  -4   9   3       13.78       16.04      4.90 o 
  -3   9   3        3.25        3.13      7.87 o 
  -2   9   3       33.60       40.18      6.03 o 
  -1   9   3       30.57       24.84      5.55 o 
   0   9   3       21.78       27.73      7.72 o 
   1   9   3        7.75        5.72     10.54 o 
   2   9   3       35.51       41.71     14.40 o 
   3   9   3        6.48       21.58     12.47 o 
   4   9   3       30.21       29.64      8.46 o 
   5   9   3        1.91       -6.46      6.46 o 
  -9  10   3        9.56       14.91     11.31 o 
  -8  10   3        5.36        4.68      6.43 o 
  -7  10   3       26.09       36.05     11.31 o 
  -6  10   3        3.70       -4.33      5.40 o 
  -5  10   3       27.77       20.38     14.01 o 
  -4  10   3        3.42       -4.26      4.63 o 
  -3  10   3       48.62       36.40      8.39 o 
  -2  10   3        0.35        0.12      4.69 o 
  -1  10   3       21.88       13.46      7.21 o 
   0  10   3        3.62        2.03      6.59 o 
   1  10   3        4.24        5.77      6.91 o 
   2  10   3       15.92       11.67      8.13 o 
   3  10   3        0.06        2.00      7.27 o 
  -8  11   3        1.12       -0.77     11.31 o 
  -7  11   3       66.87       69.32     15.04 o 
  -6  11   3        4.11        9.10     14.52 o 
  -5  11   3        6.73       14.64      6.90 o 
  -4  11   3        7.44        4.15      6.30 o 
  -3  11   3       89.47       83.29     10.87 o 
  -2  11   3       21.38       29.78      9.90 o 
  -1  11   3       66.70       60.14     10.21 o 
   0  11   3       10.12        6.07     13.62 o 
   1  11   3        8.05       -3.63      7.65 o 
   2  11   3        2.42       -7.14      7.46 o 
  -6  12   3        1.61        8.91      7.54 o 
  -5  12   3        3.93       -3.08     10.54 o 
  -4  12   3        0.19       -9.77      9.77 o 
  -3  12   3       33.52       36.76      9.41 o 
  -2  12   3        2.14       -0.80      7.35 o 
  -1  12   3       36.78       37.82     12.98 o 
   1 -13   4        0.66       -1.29     11.83 o 
   2 -13   4       19.89       24.16     14.14 o 
   3 -13   4        5.13       12.54     11.83 o 
   4 -13   4        9.28        7.62      7.16 o 
   5 -13   4       13.88       11.65     14.78 o 
  -2 -12   4        0.26       -3.06      8.26 o 
  -1 -12   4        3.10        4.91      8.23 o 
   0 -12   4        0.03       -6.81      6.81 o 
   1 -12   4        0.24       -3.77      5.55 o 
   2 -12   4        2.06       -0.88      8.87 o 
   3 -12   4        0.38       -2.10      9.00 o 
   4 -12   4        6.43       11.09      9.38 o 
   5 -12   4        7.81        4.16      7.58 o 
   6 -12   4        5.06        2.28      7.84 o 
   7 -12   4        6.41       -7.46      7.46 o 
  -4 -11   4       15.22        8.62      8.45 o 
  -3 -11   4        1.32        3.08      7.63 o 
  -2 -11   4        0.05        1.81      5.01 o 
  -1 -11   4        1.95       -1.24      4.56 o 
   0 -11   4        6.13        5.15      4.88 o 
   1 -11   4       23.75       12.13      5.50 o 
   2 -11   4        5.31        3.05      7.82 o 
   3 -11   4       15.38       23.41      9.51 o 
   4 -11   4       45.31       60.81      9.33 o 
   5 -11   4        0.00       -5.18      5.18 o 
   6 -11   4        5.91       10.22      5.71 o 
   7 -11   4        1.25        9.04      9.38 o 
   8 -11   4        7.25       -1.00     10.67 o 
   9 -11   4        2.95       16.05      8.61 o 
  -5 -10   4        3.67       16.27      8.80 o 
  -4 -10   4       18.37       22.17      6.42 o 
  -3 -10   4        6.60        4.33      4.81 o 
  -2 -10   4       13.56       15.28      5.28 o 
  -1 -10   4        3.22        2.04      4.48 o 
   0 -10   4        1.20       -2.90      4.00 o 
   1 -10   4       28.81       29.68      5.83 o 
   2 -10   4       26.41       23.02      5.57 o 
   3 -10   4       30.34       66.32     14.40 o 
   4 -10   4        3.65       -3.86      5.13 o 
   5 -10   4       28.79       31.58      6.23 o 
   6 -10   4        8.59        4.92      5.17 o 
   7 -10   4       50.05       48.59     15.30 o 
   8 -10   4       14.14       14.82      8.03 o 
   9 -10   4       21.24       35.76     12.98 o 
  10 -10   4       59.75       76.31     12.66 o 
  -6  -9   4        0.66       -1.92      4.67 o 
  -5  -9   4        0.02        7.25      5.59 o 
  -4  -9   4        1.82        4.03      4.91 o 
  -3  -9   4        4.68       -0.89      4.41 o 
  -2  -9   4       39.52       42.60     12.20 o 
  -1  -9   4        3.33        6.61      4.29 o 
   0  -9   4        0.11       -1.89      3.89 o 
   1  -9   4       84.41       86.36      8.12 o 
   2  -9   4       28.47       29.34      5.30 o 
   3  -9   4      146.64      150.18      7.54 o 
   4  -9   4       26.20       31.37      5.74 o 
   5  -9   4        3.64        7.97      6.42 o 
   6  -9   4      250.96      262.81     11.86 o 
   7  -9   4        9.22       16.98      6.01 o 
   8  -9   4      135.87      134.39     22.49 o 
   9  -9   4        0.11        6.58      7.61 o 
  10  -9   4       26.87        3.61      8.51 o 
  -7  -8   4        6.06        7.53      5.32 o 
  -6  -8   4        0.91       -1.77      4.37 o 
  -5  -8   4       10.19        9.24      5.02 o 
  -4  -8   4       17.72       15.07      5.36 o 
  -3  -8   4       82.83       80.46      7.55 o 
  -2  -8   4       59.97       51.52      6.32 o 
  -1  -8   4      358.55      354.33     12.70 o 
   0  -8   4      170.06      159.10      9.14 o 
   1  -8   4      208.79      194.66      9.42 o 
   2  -8   4      205.53      192.63      7.72 o 
   3  -8   4      225.14      245.47      9.08 o 
   4  -8   4        9.45       14.78      6.82 o 
   5  -8   4       90.33       85.19      7.87 o 
   6  -8   4       81.62       91.63     13.78 o 
   7  -8   4        0.75        4.94      5.01 o 
   8  -8   4        1.77        3.32      7.11 o 
   9  -8   4       28.87       42.71      9.79 o 
  10  -8   4        6.21       10.69      8.56 o 
  11  -8   4        1.61       19.23     10.15 o 
  -8  -7   4        0.21        4.07      6.04 o 
  -7  -7   4       12.34       19.31      5.59 o 
  -6  -7   4        4.11       -1.22      4.07 o 
  -5  -7   4        3.59        3.78      4.34 o 
  -4  -7   4       62.88       55.43      6.56 o 
  -3  -7   4       16.63       13.64      5.82 o 
  -2  -7   4        0.02        1.83      4.30 o 
  -1  -7   4       37.66       45.55      9.65 o 
   0  -7   4      321.70      300.61     10.32 o 
   1  -7   4        4.93        5.59      3.33 o 
   2  -7   4      965.65      952.84     14.96 o 
   3  -7   4      175.35      176.12      7.25 o 
   4  -7   4      179.28      203.80     14.04 o 
   5  -7   4      360.58      389.35     12.92 o 
   6  -7   4      374.64      359.87     16.12 o 
   7  -7   4       37.52       38.93      6.93 o 
   8  -7   4        0.68       -0.30      9.38 o 
   9  -7   4      217.78      233.42     28.53 o 
  10  -7   4        0.81        2.46      9.90 o 
  11  -7   4       13.10       16.58      9.60 o 
  -9  -6   4       38.00       40.01     15.81 o 
  -8  -6   4        2.74        3.84      5.28 o 
  -7  -6   4       18.98       23.84      7.01 o 
  -6  -6   4       59.81       52.01      6.64 o 
  -5  -6   4       20.17       21.40      5.02 o 
  -4  -6   4       29.78       17.07     10.09 o 
  -3  -6   4      330.87      333.57     11.27 o 
  -2  -6   4        0.32       -3.52      3.52 o 
  -1  -6   4       54.74       60.37      6.37 o 
   0  -6   4        5.16        3.84      3.49 o 
   1  -6   4      166.24      159.55      7.64 o 
   2  -6   4       62.30       65.40      4.79 o 
   3  -6   4       65.40       73.27      4.98 o 
   4  -6   4      111.08      122.38     10.91 o 
   5  -6   4      190.07      175.73      9.39 o 
   6  -6   4      152.58      167.33     10.12 o 
   7  -6   4      104.50      109.97      9.14 o 
   8  -6   4      130.92      122.84     12.79 o 
   9  -6   4       80.22       84.88     18.38 o 
  10  -6   4        6.91        3.86      7.74 o 
  11  -6   4        9.16       20.89      9.84 o 
 -10  -5   4        0.00       -0.04      9.13 o 
  -9  -5   4       22.50       20.75      9.77 o 
  -8  -5   4        3.56        3.70      7.84 o 
  -7  -5   4       40.83       43.64      5.96 o 
  -6  -5   4       30.83       32.72      5.46 o 
  -5  -5   4       16.31        8.30      4.33 o 
  -4  -5   4       44.74       54.91      6.28 o 
  -3  -5   4       80.96       88.65      6.72 o 
  -2  -5   4       48.95       39.04      4.78 o 
  -1  -5   4      177.43      196.22      7.56 o 
   0  -5   4        2.69        5.03      2.53 o 
   1  -5   4      678.51      617.77     10.27 o 
   2  -5   4        2.59        0.86      2.30 o 
   3  -5   4       32.15       37.29      3.31 o 
   4  -5   4       77.41       79.55      5.41 o 
   5  -5   4       45.61       55.30      6.45 o 
   6  -5   4       21.96       30.07      6.24 o 
   7  -5   4        2.37        3.02      4.77 o 
   8  -5   4       60.55       81.18      8.15 o 
   9  -5   4       75.67       89.38     17.10 o 
  10  -5   4       34.05       46.54     18.00 o 
  11  -5   4       15.71       11.81      9.10 o 
 -10  -4   4       13.34        7.10      7.46 o 
  -9  -4   4       13.29       23.65      6.77 o 
  -8  -4   4        2.41        4.93      5.91 o 
  -7  -4   4        3.36        6.90      3.88 o 
  -6  -4   4        1.87        1.74      3.74 o 
  -5  -4   4      147.56      156.92      8.82 o 
  -4  -4   4      110.75      101.19      5.84 o 
  -3  -4   4      783.12      792.53     14.86 o 
  -2  -4   4     1843.29     1661.52     22.73 o 
  -1  -4   4     1323.25     1362.45     15.75 o 
   0  -4   4     1301.96     1360.83     15.84 o 
   1  -4   4     2762.37     2861.68     31.61 o 
   2  -4   4      172.02      201.58      4.78 o 
   3  -4   4        9.22       13.63      5.03 o 
   4  -4   4      279.41      240.81     18.00 o 
   5  -4   4      187.04      192.96      8.95 o 
   6  -4   4       16.98       20.34      9.39 o 
   7  -4   4        2.79        2.70      4.46 o 
   8  -4   4      108.30      107.22      8.67 o 
   9  -4   4      191.95      200.09     16.55 o 
  10  -4   4        9.57       -2.09      7.63 o 
  11  -4   4       28.71       33.71     10.97 o 
 -11  -3   4        3.31        4.33      6.61 o 
 -10  -3   4       31.71       60.53     15.42 o 
  -9  -3   4        0.62        6.81      9.00 o 
  -8  -3   4       72.41      100.70     25.45 o 
  -7  -3   4      103.67      116.72     11.21 o 
  -6  -3   4       93.50       86.33      6.68 o 
  -5  -3   4        8.98        6.15      3.08 o 
  -4  -3   4      107.97       95.90      4.65 o 
  -3  -3   4       38.50       34.30      3.15 o 
  -2  -3   4      209.64      185.54      4.65 o 
  -1  -3   4       69.37       72.46      4.27 o 
   0  -3   4       56.68       46.09      2.79 o 
   1  -3   4     1994.10     1957.04     27.98 o 
   2  -3   4      426.04      426.14      9.58 o 
   3  -3   4       41.49       56.46      4.82 o 
   4  -3   4      140.81      142.01      6.93 o 
   5  -3   4       51.56       59.84      4.75 o 
   6  -3   4      165.05      157.90      8.96 o 
   7  -3   4       23.53       24.68      7.09 o 
   8  -3   4      130.06      147.54      9.83 o 
   9  -3   4        1.40        1.62      7.26 o 
  10  -3   4        0.53       -0.22      7.50 o 
  11  -3   4        6.41        0.43      8.61 o 
 -11  -2   4        8.84       11.59      9.25 o 
 -10  -2   4        8.23       18.12      7.71 o 
  -9  -2   4        3.77        3.14      9.00 o 
  -8  -2   4       34.36       34.98      6.88 o 
  -7  -2   4       20.73        9.97      4.53 o 
  -6  -2   4       52.59       53.94      4.62 o 
  -5  -2   4      178.49      195.86      6.46 o 
  -4  -2   4      238.43      246.70      6.44 o 
  -3  -2   4       90.48       91.95      4.05 o 
  -2  -2   4      175.53      185.50      5.68 o 
  -1  -2   4       78.24       93.40      3.49 o 
   0  -2   4      336.04      333.85      7.02 o 
   1  -2   4      128.09      115.31      3.29 o 
   2  -2   4      382.22      437.12      9.15 o 
   3  -2   4       16.63       19.55      3.24 o 
   4  -2   4      253.54      278.76      5.68 o 
   5  -2   4       27.76       26.98      3.75 o 
   6  -2   4      612.26      591.93     10.83 o 
   7  -2   4        3.65       -1.33      4.35 o 
   8  -2   4       63.56       52.60      9.25 o 
   9  -2   4       14.80       20.89     13.88 o 
  10  -2   4        1.22        0.00      7.36 o 
  11  -2   4        0.81        2.31      8.35 o 
 -11  -1   4       18.89       13.81      6.45 o 
 -10  -1   4        1.43        5.47      5.08 o 
  -9  -1   4       10.76       13.27      5.49 o 
  -8  -1   4        2.20       -1.02      5.09 o 
  -7  -1   4       26.46       31.08      5.94 o 
  -6  -1   4       14.03       10.38      3.08 o 
  -5  -1   4      456.35      437.30     12.95 o 
  -4  -1   4      401.23      424.62      8.00 o 
  -3  -1   4       46.62       54.45      4.19 o 
  -2  -1   4       12.83       12.90      1.83 o 
  -1  -1   4       43.43       66.59      4.42 o 
   0  -1   4      366.70      379.62      6.07 o 
   1  -1   4      144.15      140.07      3.52 o 
   2  -1   4      199.95      217.46      4.59 o 
   3  -1   4       15.00       23.50      2.48 o 
   4  -1   4        4.14        5.56      2.21 o 
   5  -1   4      116.50      107.02      5.12 o 
   6  -1   4       67.68       60.10      4.80 o 
   7  -1   4      450.59      428.17     13.11 o 
   8  -1   4       92.25      104.48      9.61 o 
   9  -1   4      125.13      123.20     11.95 o 
  10  -1   4       14.78        5.28      7.15 o 
  11  -1   4        0.17       -2.36      7.36 o 
 -12   0   4       16.74       21.34     10.03 o 
 -11   0   4       79.56       99.08     11.17 o 
 -10   0   4        0.04        0.72      4.63 o 
  -9   0   4       20.68       31.77      5.45 o 
  -8   0   4        3.97        5.04      4.16 o 
  -7   0   4        6.61        7.60      4.12 o 
  -6   0   4      137.35      123.67      7.19 o 
  -5   0   4       42.30       50.29      3.82 o 
  -4   0   4        5.44        4.17      1.91 o 
  -3   0   4      275.94      320.35      5.84 o 
  -2   0   4     1167.40     1179.75     15.43 o 
  -1   0   4      195.00      188.78      4.39 o 
   0   0   4      669.96      676.27      8.70 o 
   1   0   4      280.39      268.59      4.74 o 
   2   0   4      723.85      774.44     10.21 o 
   3   0   4      802.86      857.37     11.75 o 
   4   0   4      602.72      659.04     14.74 o 
   5   0   4      101.42      126.61      5.89 o 
   6   0   4       85.59       85.40      5.70 o 
   7   0   4       65.96       80.20      8.35 o 
   8   0   4       21.50       11.40      4.88 o 
   9   0   4       19.62       20.34      7.26 o 
  10   0   4        0.34       -6.18      6.18 o 
  11   0   4        3.03      -12.60     18.00 o 
 -12   1   4        6.93        8.45      6.56 o 
 -11   1   4        6.41       11.98      5.11 o 
 -10   1   4        1.42        0.22      8.13 o 
  -9   1   4        8.03       14.47      6.32 o 
  -8   1   4      119.83      110.25     11.20 o 
  -7   1   4       17.50       14.21      4.22 o 
  -6   1   4       36.51       39.18      5.00 o 
  -5   1   4      321.81      310.02      8.84 o 
  -4   1   4      105.83      105.14      3.54 o 
  -3   1   4       34.75       48.99      4.19 o 
  -2   1   4      685.59      648.06      8.84 o 
  -1   1   4       43.59       46.33      2.54 o 
   0   1   4     4129.72     4057.68     36.30 o 
   1   1   4      267.63      295.72      5.32 o 
   2   1   4        1.07        0.99      1.68 o 
   3   1   4     2939.30     3102.11     30.90 o 
   4   1   4       87.75       94.67      4.92 o 
   5   1   4       43.70       66.83      5.49 o 
   6   1   4      119.98      117.59      6.70 o 
   7   1   4        2.24        0.38      3.35 o 
   8   1   4        1.70        3.71      7.42 o 
   9   1   4       24.91       13.31      7.32 o 
  10   1   4        1.90      -15.94     15.94 o 
 -12   2   4       30.53       38.08      8.05 o 
 -11   2   4        0.00        1.66      4.70 o 
 -10   2   4       27.36       18.33      8.04 o 
  -9   2   4       73.92       76.40      7.45 o 
  -8   2   4      273.63      254.94     11.35 o 
  -7   2   4       57.16       65.02      6.25 o 
  -6   2   4        6.36        2.13      3.27 o 
  -5   2   4      663.23      625.87     15.91 o 
  -4   2   4        0.26        2.34      1.43 o 
  -3   2   4      493.66      488.10      7.79 o 
  -2   2   4     1516.86     1687.77     17.92 o 
  -1   2   4        7.92       13.19      1.79 o 
   0   2   4      242.20      242.58      9.90 o 
   1   2   4        4.06        3.30      2.22 o 
   2   2   4      199.79      193.88      5.03 o 
   3   2   4       15.68       18.00      2.71 o 
   4   2   4       69.14       69.38      4.64 o 
   5   2   4       76.39       64.52      5.07 o 
   6   2   4      113.97      124.00      7.98 o 
   7   2   4        1.90       -3.27      3.27 o 
   8   2   4       14.73       15.27      5.39 o 
   9   2   4        9.75        0.47      9.13 o 
 -12   3   4       14.48       17.58      7.54 o 
 -11   3   4        2.61       -2.86      4.17 o 
 -10   3   4        0.70       -2.45      3.85 o 
  -9   3   4       29.98       38.56      6.04 o 
  -8   3   4       36.02       21.83      4.82 o 
  -7   3   4      165.59      161.02      8.66 o 
  -6   3   4       74.73       78.63      6.43 o 
  -5   3   4      688.62      629.77     13.46 o 
  -4   3   4       29.78       27.31      2.41 o 
  -3   3   4      274.63      285.62      6.21 o 
  -2   3   4       48.90       52.12      4.10 o 
  -1   3   4      513.34      551.19      7.98 o 
   0   3   4       33.71       34.91      3.83 o 
   1   3   4       54.16       47.55      4.84 o 
   2   3   4       38.68       38.07      2.63 o 
   3   3   4       18.86       19.49      3.02 o 
   4   3   4        1.12       -0.24      2.85 o 
   5   3   4       12.71       14.62      4.97 o 
   6   3   4       11.65        8.31      4.81 o 
   7   3   4       24.55       15.33      5.70 o 
   8   3   4       14.92        5.55     12.82 o 
   9   3   4        6.39       16.71      9.51 o 
 -12   4   4        3.33        8.15      7.49 o 
 -11   4   4        4.99       -0.21      4.66 o 
 -10   4   4        6.14        8.06      4.84 o 
  -9   4   4        0.05       -3.54      5.08 o 
  -8   4   4      209.33      200.04     10.09 o 
  -7   4   4      367.80      334.86     12.75 o 
  -6   4   4      723.03      688.11     14.58 o 
  -5   4   4      816.98      791.71     15.73 o 
  -4   4   4       65.72       75.30      5.16 o 
  -3   4   4      257.78      230.49      6.13 o 
  -2   4   4       10.79        4.34      2.45 o 
  -1   4   4     1664.22     1579.60     17.40 o 
   0   4   4       29.50       40.53      4.45 o 
   1   4   4      238.14      233.90      8.54 o 
   2   4   4      108.55      109.12      7.15 o 
   3   4   4       63.93       63.48      6.28 o 
   4   4   4        7.46       10.16      7.00 o 
   5   4   4       71.46       80.08      8.39 o 
   6   4   4       54.28       49.56      6.71 o 
   7   4   4       15.38       14.30      5.93 o 
   8   4   4        0.30       -4.25      6.56 o 
   9   4   4        0.90       -8.23      8.23 o 
 -12   5   4        3.20        5.83      5.49 o 
 -11   5   4        8.95       11.52      5.52 o 
 -10   5   4       44.55       48.31      6.88 o 
  -9   5   4       74.82       79.06      8.57 o 
  -8   5   4        5.30        4.62      3.81 o 
  -7   5   4       14.48       17.40      6.62 o 
  -6   5   4       57.86       56.42      8.09 o 
  -5   5   4       68.47       65.95      5.83 o 
  -4   5   4       34.93       41.82      3.89 o 
  -3   5   4      114.72      147.35      5.75 o 
  -2   5   4      105.59      104.65      9.16 o 
  -1   5   4      142.02      136.32      4.58 o 
   0   5   4      101.68       93.33      6.73 o 
   1   5   4      250.64      246.13      9.59 o 
   2   5   4       68.77       81.28      7.02 o 
   3   5   4       60.10       63.89      6.74 o 
   4   5   4       28.95       28.18      8.40 o 
   5   5   4      216.17      226.70     26.11 o 
   6   5   4        1.17        8.17      6.29 o 
   7   5   4       30.13       31.36      8.10 o 
   8   5   4        8.59       14.03      7.08 o 
 -11   6   4        0.42        4.64      5.40 o 
 -10   6   4        1.71        4.43      4.32 o 
  -9   6   4       37.80       29.39      5.54 o 
  -8   6   4       26.85       18.52      6.30 o 
  -7   6   4      383.59      406.13     22.04 o 
  -6   6   4      297.36      285.20     11.49 o 
  -5   6   4      257.74      266.41      9.78 o 
  -4   6   4       81.94       80.39      7.27 o 
  -3   6   4      141.41      143.22      6.18 o 
  -2   6   4       84.96       75.20      8.57 o 
  -1   6   4       11.52       14.86      4.39 o 
   0   6   4      224.26      228.68      9.59 o 
   1   6   4      119.69      127.35     11.54 o 
   2   6   4      242.26      243.53     21.77 o 
   3   6   4       17.66       14.49      4.76 o 
   4   6   4       22.27       15.15      5.27 o 
   5   6   4       14.96       12.85      9.51 o 
   6   6   4       21.56       32.41      7.94 o 
   7   6   4        1.33        1.64      6.44 o 
 -11   7   4        5.50        6.47      5.14 o 
 -10   7   4       45.67       45.47      7.08 o 
  -9   7   4      107.84      106.97      8.79 o 
  -8   7   4        8.36        5.80      4.37 o 
  -7   7   4      233.03      237.44     10.64 o 
  -6   7   4        3.72        4.18      3.81 o 
  -5   7   4       46.71       57.66      6.95 o 
  -4   7   4        0.77        3.43      3.56 o 
  -3   7   4       25.98       33.61      5.43 o 
  -2   7   4      110.04      115.64      7.89 o 
  -1   7   4        3.33        4.23      4.12 o 
   0   7   4       11.37       11.51      5.26 o 
   1   7   4      181.20      187.39      9.94 o 
   2   7   4       68.20       67.49      7.23 o 
   3   7   4       91.28       79.78     10.16 o 
   4   7   4        6.07        5.46      6.48 o 
   5   7   4        2.45        1.65      6.29 o 
   6   7   4        3.56       12.87      7.59 o 
   7   7   4        3.68       -0.60      6.28 o 
 -10   8   4        6.72       14.26      5.50 o 
  -9   8   4       27.48       15.95      5.48 o 
  -8   8   4       13.66        9.58      4.91 o 
  -7   8   4       11.38       15.62      5.06 o 
  -6   8   4       16.09        2.45      5.42 o 
  -5   8   4        1.30        3.22      9.25 o 
  -4   8   4       22.30       11.75      4.47 o 
  -3   8   4        1.79       -2.51      4.47 o 
  -2   8   4       77.89       78.29      7.20 o 
  -1   8   4        1.02       -1.40      3.77 o 
   0   8   4       54.68       61.33      6.99 o 
   1   8   4       30.96       35.01      6.15 o 
   2   8   4        2.74       -6.04      6.04 o 
   3   8   4       40.73       51.83     28.28 o 
   4   8   4        4.39        8.08      6.95 o 
   5   8   4        0.03        3.32      7.04 o 
   6   8   4        0.13        2.57     11.83 o 
 -10   9   4       29.61       17.22      6.19 o 
  -9   9   4        2.92       -3.00      7.07 o 
  -8   9   4       29.06       35.75      7.83 o 
  -7   9   4       51.25       59.34      9.14 o 
  -6   9   4        1.21        2.15      5.05 o 
  -5   9   4       13.28        7.32      6.04 o 
  -4   9   4       26.61       16.87      6.63 o 
  -3   9   4        0.04       -0.20      4.24 o 
  -2   9   4        1.03        1.65      4.52 o 
  -1   9   4        6.17        3.58      4.71 o 
   0   9   4       20.19       22.57      5.68 o 
   1   9   4        7.96       11.60      7.35 o 
   2   9   4       23.86       11.27      7.14 o 
   3   9   4        0.03       -6.94      6.94 o 
   4   9   4       28.84       31.88      9.15 o 
  -9  10   4        4.52        3.98      8.35 o 
  -8  10   4       76.44       82.09     12.73 o 
  -7  10   4        1.93       13.55      7.33 o 
  -6  10   4       17.64       25.67      9.90 o 
  -5  10   4        4.92       14.68      6.72 o 
  -4  10   4       30.38       30.35      8.00 o 
  -3  10   4       59.60       66.05      9.69 o 
  -2  10   4        3.33       -4.60      4.60 o 
  -1  10   4       80.11       84.31     10.60 o 
   0  10   4        7.34       13.70      7.72 o 
   1  10   4        9.32        8.05      7.04 o 
   2  10   4        2.50       -3.32      6.91 o 
   3  10   4        0.02       -2.78      7.71 o 
  -7  11   4        2.34       11.65      7.18 o 
  -6  11   4        5.90       11.10      7.46 o 
  -5  11   4       22.59       27.94      8.26 o 
  -4  11   4        1.27        3.21      6.73 o 
  -3  11   4       47.34       43.87      9.22 o 
  -2  11   4        3.12        8.96      9.90 o 
  -1  11   4       24.19       20.91     13.37 o 
   0  11   4        0.01       -2.12      7.13 o 
   1  11   4        4.14       16.53      8.77 o 
   1 -13   5        0.19      -10.80     11.05 o 
   2 -13   5        4.33        1.47      6.48 o 
   3 -13   5        0.00        8.36      7.12 o 
   4 -13   5        1.13       -0.26      7.13 o 
   5 -13   5        5.67       -3.52      7.03 o 
  -2 -12   5        0.06        4.69      8.09 o 
  -1 -12   5        1.43       -3.07      6.06 o 
   0 -12   5        0.00        1.55      5.13 o 
   1 -12   5        7.02        0.37      5.98 o 
   2 -12   5        0.14       -0.76      6.04 o 
   3 -12   5       40.39       38.43      9.01 o 
   4 -12   5        1.02        1.66      8.48 o 
   5 -12   5        0.01        1.59      6.42 o 
   6 -12   5        1.63       -6.94      6.94 o 
   7 -12   5        1.69       -0.26      8.23 o 
  -4 -11   5       19.26        9.82     10.93 o 
  -3 -11   5        0.62        1.98      5.18 o 
  -2 -11   5       23.38       20.80      6.10 o 
  -1 -11   5        8.51        5.38      5.29 o 
   0 -11   5        7.41        1.73      4.65 o 
   1 -11   5       11.59        5.65      5.11 o 
   2 -11   5        0.07        1.32      5.75 o 
   3 -11   5       59.08       82.98     10.80 o 
   4 -11   5        0.58       -1.18      5.79 o 
   5 -11   5       26.32       13.87      7.16 o 
   6 -11   5        0.05        6.64      6.79 o 
   7 -11   5       13.35       16.47      7.04 o 
   8 -11   5        5.03       13.61     14.52 o 
  -5 -10   5        0.15        7.22      6.37 o 
  -4 -10   5       14.67       18.44      6.08 o 
  -3 -10   5        2.66        2.62      4.82 o 
  -2 -10   5        5.41       11.54      6.73 o 
  -1 -10   5       17.41       14.38      5.25 o 
   0 -10   5        1.63        3.23      4.64 o 
   1 -10   5        5.77        9.26      5.11 o 
   2 -10   5       66.06       73.98      9.39 o 
   3 -10   5        0.03       -1.43      5.22 o 
   4 -10   5        0.47       -4.98      4.98 o 
   5 -10   5       10.11       13.52      5.47 o 
   6 -10   5       46.14       42.84      7.44 o 
   7 -10   5       23.52       25.30      7.43 o 
   8 -10   5       23.85       14.73     10.80 o 
   9 -10   5        4.81        2.01      7.24 o 
  -6  -9   5        3.94        3.10      5.10 o 
  -5  -9   5        1.68        3.19      4.74 o 
  -4  -9   5        0.07       -0.84      6.01 o 
  -3  -9   5        1.96        4.08      5.22 o 
  -2  -9   5       20.93       16.93      5.32 o 
  -1  -9   5       21.24       28.32      5.71 o 
   0  -9   5        0.23        1.81      4.10 o 
   1  -9   5        5.56        9.87      4.46 o 
   2  -9   5       90.74       91.05      7.47 o 
   3  -9   5       37.29       34.76      7.10 o 
   4  -9   5        0.02        0.44      4.36 o 
   5  -9   5       48.28       40.73      6.47 o 
   6  -9   5       21.98       19.82      6.20 o 
   7  -9   5        5.00        6.56      5.65 o 
   8  -9   5        0.93       10.97      7.71 o 
   9  -9   5        0.34       20.53      8.56 o 
  10  -9   5       24.59       35.57     10.56 o 
  -7  -8   5        5.05        7.34      5.85 o 
  -6  -8   5        7.52       11.01      5.11 o 
  -5  -8   5       20.30       20.80      5.26 o 
  -4  -8   5        6.06       10.36      4.75 o 
  -3  -8   5        1.04        2.60      4.33 o 
  -2  -8   5      408.53      442.89     13.42 o 
  -1  -8   5        1.94        7.06      4.49 o 
   0  -8   5      359.55      397.48     12.35 o 
   1  -8   5       99.56       98.25     12.07 o 
   2  -8   5      602.28      613.11     13.47 o 
   3  -8   5      177.11      170.14     10.92 o 
   4  -8   5      113.19      110.91      8.68 o 
   5  -8   5       18.23       19.18      5.48 o 
   6  -8   5       18.15       18.13      5.75 o 
   7  -8   5       56.18       52.92      9.02 o 
   8  -8   5       15.77        1.56      6.87 o 
   9  -8   5       61.27       63.05     11.48 o 
  10  -8   5        0.97        5.68      8.95 o 
  -8  -7   5       11.75       27.59      7.83 o 
  -7  -7   5        6.79        6.33      4.57 o 
  -6  -7   5        3.22        7.45      4.55 o 
  -5  -7   5       39.82       42.86      6.14 o 
  -4  -7   5       21.72       17.32      8.04 o 
  -3  -7   5       30.09       41.80      5.90 o 
  -2  -7   5      233.19      238.64     11.37 o 
  -1  -7   5        9.76        8.89      4.63 o 
   0  -7   5      124.73      137.88      8.11 o 
   1  -7   5       26.10       36.35      4.58 o 
   2  -7   5       62.55       70.09      5.30 o 
   3  -7   5        2.87       -0.47      4.31 o 
   4  -7   5      169.98      165.89      9.96 o 
   5  -7   5       24.75       24.76      5.63 o 
   6  -7   5      372.11      361.04     12.95 o 
   7  -7   5        1.47       -5.14      5.14 o 
   8  -7   5      117.78      114.06     13.26 o 
   9  -7   5       42.16       53.04     10.92 o 
  10  -7   5       10.84       23.59     16.58 o 
  11  -7   5        7.84        9.16      9.97 o 
  -9  -6   5        7.34        3.20      6.41 o 
  -8  -6   5        9.37       14.05      6.56 o 
  -7  -6   5        0.28       -1.86      4.27 o 
  -6  -6   5       55.65       58.37     10.12 o 
  -5  -6   5        0.23        0.80      3.92 o 
  -4  -6   5        0.21        3.82      4.72 o 
  -3  -6   5       61.80       58.93      6.44 o 
  -2  -6   5        9.25        8.74      4.41 o 
  -1  -6   5       33.83       36.05      5.16 o 
   0  -6   5       55.59       59.47      4.48 o 
   1  -6   5      670.87      694.74     12.02 o 
   2  -6   5       76.32       73.54      4.95 o 
   3  -6   5      124.19      141.03      6.05 o 
   4  -6   5      167.72      166.38      9.43 o 
   5  -6   5      203.04      190.62     10.07 o 
   6  -6   5      280.32      288.97     23.51 o 
   7  -6   5        0.93        6.59      4.87 o 
   8  -6   5       72.31       75.81      9.26 o 
   9  -6   5       12.51        1.46      8.74 o 
  10  -6   5       36.09       34.85     10.82 o 
  11  -6   5        2.82       -6.10     10.41 o 
  -9  -5   5        0.00        8.22      7.97 o 
  -8  -5   5        6.33        8.72      6.81 o 
  -7  -5   5        0.13        4.65      4.04 o 
  -6  -5   5      133.72      122.05      8.77 o 
  -5  -5   5        2.97       -1.91      6.03 o 
  -4  -5   5      258.40      234.38     10.38 o 
  -3  -5   5      362.83      426.74     11.95 o 
  -2  -5   5      866.81      846.32     20.23 o 
  -1  -5   5      174.42      189.97      5.77 o 
   0  -5   5      268.29      282.20      7.04 o 
   1  -5   5      180.47      173.36      6.90 o 
   2  -5   5      250.85      241.71      6.25 o 
   3  -5   5      406.50      408.89     10.12 o 
   4  -5   5        6.80        7.49      4.32 o 
   5  -5   5       18.23       19.75      5.27 o 
   6  -5   5       17.85       17.29      5.55 o 
   7  -5   5        3.19       -4.11      4.11 o 
   8  -5   5      124.94      107.93      9.87 o 
   9  -5   5       36.16       52.02     10.58 o 
  10  -5   5        8.59        2.96      8.87 o 
  11  -5   5       58.61       88.01     21.47 o 
 -10  -4   5        2.57        3.08      5.82 o 
  -9  -4   5        1.97        0.13      5.64 o 
  -8  -4   5        0.05       12.43      5.81 o 
  -7  -4   5       10.44       21.32      5.74 o 
  -6  -4   5       75.07       63.30      6.32 o 
  -5  -4   5        2.38        1.15      3.87 o 
  -4  -4   5      175.29      182.55      8.85 o 
  -3  -4   5     1094.07      977.59     30.37 o 
  -2  -4   5       63.63       83.82      4.53 o 
  -1  -4   5      829.21      790.11     12.55 o 
   0  -4   5     1079.96     1158.12     14.42 o 
   1  -4   5      236.72      236.25      5.79 o 
   2  -4   5      478.18      503.10      8.05 o 
   3  -4   5      254.30      274.23      9.18 o 
   4  -4   5      124.56      119.97      7.49 o 
   5  -4   5      151.94      156.55      9.19 o 
   6  -4   5      321.71      313.87     11.93 o 
   7  -4   5       92.18       98.35     11.11 o 
   8  -4   5      106.40      101.28      8.86 o 
   9  -4   5       13.34       17.77      8.69 o 
  10  -4   5        0.21        7.81      8.20 o 
  11  -4   5        2.91        9.11      9.24 o 
 -10  -3   5        0.21       -3.98      5.09 o 
  -9  -3   5        6.70        9.25      6.00 o 
  -8  -3   5        6.17        4.29      8.23 o 
  -7  -3   5       51.98       38.70      6.70 o 
  -6  -3   5      118.01      124.64      7.91 o 
  -5  -3   5       30.71       20.78      4.57 o 
  -4  -3   5      605.77      576.67      9.40 o 
  -3  -3   5       47.28       56.19      3.61 o 
  -2  -3   5     1187.54     1123.91     14.08 o 
  -1  -3   5       82.72       97.70      3.86 o 
   0  -3   5     1458.26     1397.57     16.11 o 
   1  -3   5      600.09      615.17     11.39 o 
   2  -3   5      288.28      309.87     13.73 o 
   3  -3   5      193.79      217.64     10.45 o 
   4  -3   5       27.84       33.59      5.68 o 
   5  -3   5       48.32       37.49      5.59 o 
   6  -3   5       66.00       61.56      6.77 o 
   7  -3   5       36.95       32.92      6.61 o 
   8  -3   5       16.52        6.35      5.56 o 
   9  -3   5       32.33       25.76      6.40 o 
  10  -3   5       32.58       46.80     10.57 o 
  11  -3   5        4.47       -7.80      7.80 o 
 -11  -2   5       10.54       16.39     10.41 o 
 -10  -2   5        7.64        7.83      5.86 o 
  -9  -2   5        2.25        6.60      5.52 o 
  -8  -2   5       28.26       20.79      5.89 o 
  -7  -2   5       65.07       58.37      7.45 o 
  -6  -2   5       61.17       66.41      5.09 o 
  -5  -2   5      198.70      208.20      6.77 o 
  -4  -2   5       89.59      104.38      4.90 o 
  -3  -2   5      262.34      277.01      7.91 o 
  -2  -2   5        0.98       -0.28      2.34 o 
  -1  -2   5     1159.45     1154.64     13.84 o 
   0  -2   5      670.46      746.22     10.17 o 
   1  -2   5       52.56       48.77      3.12 o 
   2  -2   5      203.67      193.03      4.14 o 
   3  -2   5       43.13       50.39      4.67 o 
   4  -2   5      130.78      136.69      6.09 o 
   5  -2   5      337.97      326.31      7.12 o 
   6  -2   5      240.24      240.51     15.54 o 
   7  -2   5      720.61      671.56     16.96 o 
   8  -2   5       30.34       24.73      5.69 o 
   9  -2   5       36.44       35.83      7.05 o 
  10  -2   5       17.78       37.95      9.59 o 
  11  -2   5        0.19        4.58      8.21 o 
 -11  -1   5        8.19       14.54     10.67 o 
 -10  -1   5       17.45       21.42      6.77 o 
  -9  -1   5        3.87       -0.03      4.75 o 
  -8  -1   5       12.32       13.87      4.45 o 
  -7  -1   5       15.94       14.19      4.37 o 
  -6  -1   5       32.21       29.38      4.57 o 
  -5  -1   5       29.89       28.43      3.55 o 
  -4  -1   5      279.70      260.41      8.35 o 
  -3  -1   5        4.22        7.17      2.08 o 
  -2  -1   5        0.08        4.29      1.85 o 
  -1  -1   5      473.72      472.57      7.68 o 
   0  -1   5        8.13        7.39      1.77 o 
   1  -1   5      735.58      749.04      9.88 o 
   2  -1   5     1082.58     1136.47     13.56 o 
   3  -1   5      239.86      255.54      6.13 o 
   4  -1   5       10.31       10.96      2.81 o 
   5  -1   5      115.85      111.73      5.52 o 
   6  -1   5       71.96       74.51      6.98 o 
   7  -1   5      123.31      136.63     10.21 o 
   8  -1   5       15.67       16.27      5.38 o 
   9  -1   5       38.76       35.10      6.88 o 
  10  -1   5       12.13        3.69      7.90 o 
  11  -1   5        7.83       11.63      9.91 o 
 -11   0   5        3.72        5.29      5.99 o 
 -10   0   5        0.28       -1.45      4.35 o 
  -9   0   5        2.88        6.22      3.95 o 
  -8   0   5        1.36       -0.74      3.34 o 
  -7   0   5       27.50       29.37      5.05 o 
  -6   0   5      104.51       96.51      6.75 o 
  -5   0   5        0.08       -1.00      2.26 o 
  -4   0   5      359.75      377.78      7.38 o 
  -3   0   5       76.53       58.40      3.60 o 
  -2   0   5        3.68        3.03      1.69 o 
  -1   0   5      493.23      451.02      9.46 o 
   0   0   5        7.99        7.82      1.62 o 
   1   0   5      504.56      500.88      7.16 o 
   2   0   5     1307.08     1422.95     16.35 o 
   3   0   5      386.65      450.40     10.69 o 
   4   0   5      147.44      148.22      6.98 o 
   5   0   5       92.87       98.08      5.64 o 
   6   0   5      171.76      168.49      7.46 o 
   7   0   5       49.39       44.39      6.50 o 
   8   0   5        4.62       11.93      5.11 o 
   9   0   5       80.02       98.00      9.25 o 
  10   0   5       17.00      -15.42     15.42 o 
 -12   1   5       21.12       30.58      8.56 o 
 -11   1   5        0.63        3.81      5.99 o 
 -10   1   5       15.17       20.79      5.39 o 
  -9   1   5       28.83       39.10      5.87 o 
  -8   1   5        4.05        2.05      3.69 o 
  -7   1   5        6.14        8.57      4.17 o 
  -6   1   5      236.58      231.15     11.05 o 
  -5   1   5       53.14       36.10      4.43 o 
  -4   1   5      601.04      562.95     13.04 o 
  -3   1   5       58.43       54.49      3.29 o 
  -2   1   5     1896.65     1865.96     19.85 o 
  -1   1   5       18.79       17.90      2.71 o 
   0   1   5      137.20      121.80      3.82 o 
   1   1   5       82.30       78.67      3.29 o 
   2   1   5     1220.11     1171.74     14.33 o 
   3   1   5       56.62       48.95      3.82 o 
   4   1   5      301.73      316.27     15.68 o 
   5   1   5        8.12        5.90      3.40 o 
   6   1   5      349.77      352.19      9.54 o 
   7   1   5        2.63        3.57      4.11 o 
   8   1   5       29.57       21.83      8.02 o 
   9   1   5       15.55       18.84      8.27 o 
  10   1   5        8.36       -3.34     18.51 o 
 -12   2   5        7.44        2.52      7.84 o 
 -11   2   5        0.95        8.29      5.17 o 
 -10   2   5        9.57       10.44      4.79 o 
  -9   2   5        4.66        6.07      4.28 o 
  -8   2   5      101.84       72.27     11.34 o 
  -7   2   5       24.70       18.67      4.66 o 
  -6   2   5      230.43      215.51      8.86 o 
  -5   2   5      383.67      394.11     13.69 o 
  -4   2   5       15.90       14.13      2.32 o 
  -3   2   5      679.36      722.34     10.64 o 
  -2   2   5      146.14      148.88      4.57 o 
  -1   2   5       61.12       56.73      2.92 o 
   0   2   5      255.78      289.87      8.00 o 
   1   2   5      496.68      442.77     10.15 o 
   2   2   5      112.63      100.77      4.05 o 
   3   2   5        0.12       -0.40      3.08 o 
   4   2   5        0.79        2.76      2.94 o 
   5   2   5      104.66      103.09      7.68 o 
   6   2   5       87.91       91.38      7.50 o 
   7   2   5       30.55       29.36      7.20 o 
   8   2   5       33.80       42.42     18.51 o 
   9   2   5       20.81       14.40      8.61 o 
 -12   3   5        1.41        2.92      5.12 o 
 -11   3   5        0.07       10.15      4.94 o 
 -10   3   5        1.05       -3.34      4.00 o 
  -9   3   5      146.99      149.54      9.72 o 
  -8   3   5      467.19      449.62     13.52 o 
  -7   3   5       39.74       33.22      5.35 o 
  -6   3   5      573.25      539.50     13.49 o 
  -5   3   5      247.58      222.10      8.51 o 
  -4   3   5       30.81       36.13      3.23 o 
  -3   3   5        8.30        0.86      2.00 o 
  -2   3   5     1115.58     1059.75     13.63 o 
  -1   3   5      764.84      857.26     11.06 o 
   0   3   5       26.11       33.41      4.06 o 
   1   3   5      471.20      466.77     11.23 o 
   2   3   5       12.00        5.52      3.27 o 
   3   3   5       89.82       81.86      6.77 o 
   4   3   5        6.48        1.68      4.29 o 
   5   3   5       23.57       19.42      5.06 o 
   6   3   5       34.25       38.02      6.18 o 
   7   3   5        0.33       -4.49      4.49 o 
   8   3   5       19.03       21.85     11.44 o 
   9   3   5       15.63       33.68     11.31 o 
 -12   4   5        7.09        4.23      5.17 o 
 -11   4   5       13.24       19.71      6.16 o 
 -10   4   5        5.96       14.85      5.09 o 
  -9   4   5       39.82       42.13      6.22 o 
  -8   4   5       51.36       53.15      6.86 o 
  -7   4   5       48.70       46.34      5.69 o 
  -6   4   5        6.51       13.97      5.78 o 
  -5   4   5       84.00       86.20      6.42 o 
  -4   4   5       38.41       30.22      3.30 o 
  -3   4   5        8.61       12.32      2.61 o 
  -2   4   5      626.93      579.20     10.72 o 
  -1   4   5      118.68      117.62      9.36 o 
   0   4   5      285.02      281.67     11.11 o 
   1   4   5      458.40      436.95     20.40 o 
   2   4   5      111.80      109.92      7.75 o 
   3   4   5       53.25       62.81     10.08 o 
   4   4   5      121.58      113.93      8.77 o 
   5   4   5       76.19       73.99      7.34 o 
   6   4   5        9.75        5.47      5.03 o 
   7   4   5       21.82       22.90      6.34 o 
   8   4   5       12.11       13.37      9.51 o 
 -11   5   5        1.28        7.49      4.05 o 
 -10   5   5        0.35       -2.11      4.82 o 
  -9   5   5       50.78       39.71      5.87 o 
  -8   5   5        6.17        4.87      4.10 o 
  -7   5   5      488.19      470.32     15.30 o 
  -6   5   5      182.54      177.02      8.97 o 
  -5   5   5       95.84       94.18      6.74 o 
  -4   5   5       62.27       56.82      4.71 o 
  -3   5   5        1.36       -1.26      2.96 o 
  -2   5   5        0.23       -2.93      4.99 o 
  -1   5   5      166.93      160.48     10.22 o 
   0   5   5      877.33      806.00     16.70 o 
   1   5   5        2.52        7.98      4.30 o 
   2   5   5      503.97      555.19     14.69 o 
   3   5   5        6.81        6.93      4.49 o 
   4   5   5      114.57      119.17      8.64 o 
   5   5   5       64.75       60.66      8.66 o 
   6   5   5       22.77       27.64      7.82 o 
   7   5   5        4.44        3.98      6.36 o 
   8   5   5        9.40       18.70      7.36 o 
 -11   6   5        2.98        5.60      7.20 o 
 -10   6   5       18.08       19.21      5.07 o 
  -9   6   5       81.19       81.53      7.78 o 
  -8   6   5       40.49       34.13      5.73 o 
  -7   6   5      200.84      187.30     13.66 o 
  -6   6   5        9.98       12.14      3.97 o 
  -5   6   5       15.16       21.77      4.65 o 
  -4   6   5       28.55       32.40      4.09 o 
  -3   6   5      674.35      643.03     15.03 o 
  -2   6   5        1.79       -3.03      3.73 o 
  -1   6   5       79.59       89.32      8.27 o 
   0   6   5      220.56      202.71      9.84 o 
   1   6   5      180.92      192.12     12.28 o 
   2   6   5       73.76       72.51      8.06 o 
   3   6   5       73.21       71.68     10.29 o 
   4   6   5        0.16       -3.03      4.52 o 
   5   6   5       57.87       66.89      9.81 o 
   6   6   5       12.24        9.25      6.91 o 
   7   6   5        7.72        3.28      7.21 o 
 -11   7   5       12.34       13.01      5.59 o 
 -10   7   5        8.48        3.38      4.83 o 
  -9   7   5       20.64       24.01      5.59 o 
  -8   7   5       64.50       76.37      7.64 o 
  -7   7   5       74.49       76.38      7.48 o 
  -6   7   5       32.76       25.01      7.49 o 
  -5   7   5       23.02       29.16      6.54 o 
  -4   7   5        1.19        3.47      3.58 o 
  -3   7   5       39.73       44.29      5.78 o 
  -2   7   5        4.44       -1.67      3.36 o 
  -1   7   5        6.91        5.69      3.99 o 
   0   7   5        3.70        3.38      4.02 o 
   1   7   5        8.71       11.82      6.54 o 
   2   7   5       41.28       48.04      5.79 o 
   3   7   5       50.71       54.87      6.84 o 
   4   7   5        7.48        7.20      6.77 o 
   5   7   5        0.39       -1.55      6.54 o 
   6   7   5        1.78        2.79     11.18 o 
 -10   8   5        6.44       15.68      5.51 o 
  -9   8   5        0.91       -0.53      4.34 o 
  -8   8   5       34.58       40.59     10.03 o 
  -7   8   5       78.31       87.00     10.36 o 
  -6   8   5        5.29       11.24      5.92 o 
  -5   8   5        9.74       14.78      6.41 o 
  -4   8   5        2.62       -2.19      4.90 o 
  -3   8   5       11.78        4.64      4.05 o 
  -2   8   5        3.42        2.53      4.04 o 
  -1   8   5        9.97       11.98      4.86 o 
   0   8   5        0.04        2.67      4.12 o 
   1   8   5       21.48       11.08      5.28 o 
   2   8   5        0.01       -5.66      5.66 o 
   3   8   5        2.59        0.28     10.03 o 
   4   8   5       17.21       12.25      7.53 o 
   5   8   5        0.36       -3.85     10.15 o 
  -9   9   5        5.30        8.00     12.08 o 
  -8   9   5       88.55       99.19     11.49 o 
  -7   9   5        8.26       16.29     10.93 o 
  -6   9   5        4.28        6.07      5.99 o 
  -5   9   5        2.97       14.34      6.88 o 
  -4   9   5       26.81       26.29      9.38 o 
  -3   9   5       46.35       57.32      7.04 o 
  -2   9   5       38.26       44.75      6.77 o 
  -1   9   5      120.98      131.32     16.67 o 
   0   9   5        0.62       -4.34      4.34 o 
   1   9   5       39.11       22.59     13.62 o 
   2   9   5        0.28        0.85      6.79 o 
   3   9   5        0.90        7.46      7.60 o 
   4   9   5       12.56       20.66      9.15 o 
  -8  10   5        0.97        5.00      7.00 o 
  -7  10   5        0.00        0.81      6.45 o 
  -6  10   5        2.36        6.47      8.48 o 
  -5  10   5        1.26       -3.90      5.60 o 
  -4  10   5       28.95       25.13      7.89 o 
  -3  10   5        0.56       -4.46      4.56 o 
  -2  10   5        7.72       19.16      5.86 o 
  -1  10   5       10.15       11.45      7.22 o 
   0  10   5        0.24        4.06      6.84 o 
   1  10   5        4.60        0.44      6.84 o 
   2  10   5        0.01        1.55     14.91 o 
  -6  11   5       13.08       23.93     13.88 o 
  -5  11   5        0.69        2.91      6.66 o 
  -4  11   5       21.61       19.80      8.36 o 
  -3  11   5        3.27       16.38      8.23 o 
  -2  11   5       26.58       16.01      7.91 o 
  -1  11   5        4.26       16.80      8.03 o 
   0  11   5        6.30       11.11      8.13 o 
   2 -13   6        6.32        6.80      6.68 o 
   3 -13   6        5.10        2.91      7.32 o 
   4 -13   6        0.54       -6.84      6.84 o 
  -2 -12   6       13.53       15.67      6.14 o 
  -1 -12   6        3.60        4.96      6.26 o 
   0 -12   6       20.06       32.79      8.45 o 
   1 -12   6        0.91        5.72      6.94 o 
   2 -12   6       20.83       35.72      9.64 o 
   3 -12   6        8.27       -0.84      8.35 o 
   4 -12   6       23.93       17.75      7.78 o 
   5 -12   6        0.81       -5.99      6.48 o 
   6 -12   6        2.24        5.28      7.46 o 
   7 -12   6        1.39       15.17     10.28 o 
  -4 -11   6        0.69        9.79      6.00 o 
  -3 -11   6        4.38        3.75      6.39 o 
  -2 -11   6        8.26        8.69      5.39 o 
  -1 -11   6        2.26       -4.70      4.70 o 
   0 -11   6       14.70       26.02      6.06 o 
   1 -11   6        0.28        0.92      5.64 o 
   2 -11   6        8.94        4.44     12.85 o 
   3 -11   6       40.97       44.42     10.03 o 
   4 -11   6       13.97        3.84      6.68 o 
   5 -11   6       51.61       51.05      9.20 o 
   6 -11   6        3.01        0.41      6.18 o 
   7 -11   6       34.03       37.60     13.29 o 
   8 -11   6        0.17        7.27     21.47 o 
  -5 -10   6        6.72       15.89      5.92 o 
  -4 -10   6        1.13        0.12      5.05 o 
  -3 -10   6        2.81       -3.58      4.65 o 
  -2 -10   6       14.25       14.81      5.30 o 
  -1 -10   6        0.11        6.62      4.92 o 
   0 -10   6       16.45       23.08      5.45 o 
   1 -10   6       47.13       43.80      8.02 o 
   2 -10   6        2.98       -3.49      6.04 o 
   3 -10   6        2.02        1.26      5.28 o 
   4 -10   6       18.04       34.34      7.87 o 
   5 -10   6        0.98       -3.71      6.17 o 
   6 -10   6        2.26        2.14      7.84 o 
   7 -10   6        0.56       -5.66      7.27 o 
   8 -10   6        0.01        7.53     10.67 o 
   9 -10   6       17.49       36.35     15.30 o 
  -6  -9   6        0.00       -0.09      4.92 o 
  -5  -9   6        0.03        0.82      4.62 o 
  -4  -9   6        0.46        5.87      4.87 o 
  -3  -9   6        2.34       -3.48      4.35 o 
  -2  -9   6        2.18        4.97      4.43 o 
  -1  -9   6        6.61        9.09      4.61 o 
   0  -9   6       13.02       14.85      4.86 o 
   1  -9   6       26.29       21.50      6.46 o 
   2  -9   6       93.07       64.63      8.89 o 
   3  -9   6        9.85        5.57     14.91 o 
   4  -9   6       23.68       13.52      6.04 o 
   5  -9   6       16.82       13.74      5.74 o 
   6  -9   6        1.43        3.29      5.05 o 
   7  -9   6       48.66       43.29      9.89 o 
   8  -9   6       31.39       33.03     14.40 o 
   9  -9   6        9.96        1.83      7.84 o 
  10  -9   6        0.52       10.87     20.95 o 
  -7  -8   6        0.14       -3.03      4.80 o 
  -6  -8   6        7.17       12.75      5.39 o 
  -5  -8   6        7.09        8.41      4.92 o 
  -4  -8   6        1.07       -3.99      4.33 o 
  -3  -8   6       66.24       72.23     10.24 o 
  -2  -8   6      152.82      148.41      9.30 o 
  -1  -8   6       57.48       82.42      7.34 o 
   0  -8   6       14.83       15.72      4.74 o 
   1  -8   6       84.69       59.68      7.40 o 
   2  -8   6       98.80       87.24      9.74 o 
   3  -8   6       43.98       44.50      6.50 o 
   4  -8   6       87.95       79.58      7.84 o 
   5  -8   6       20.69       25.35      8.82 o 
   6  -8   6       13.53       15.00      5.72 o 
   7  -8   6       13.60        5.10      7.93 o 
   8  -8   6      123.46      123.41     10.52 o 
   9  -8   6        1.39        1.87      7.69 o 
  10  -8   6        3.58       -0.94      8.89 o 
  -8  -7   6       16.89       16.65      6.97 o 
  -7  -7   6        1.63        0.08      5.23 o 
  -6  -7   6        0.70        0.29      4.59 o 
  -5  -7   6       15.18       13.86      4.91 o 
  -4  -7   6       74.06       71.47      7.31 o 
  -3  -7   6        1.27       -2.34      8.61 o 
  -2  -7   6      678.01      644.54     15.85 o 
  -1  -7   6      104.72      103.54      7.70 o 
   0  -7   6        0.15        0.40      6.21 o 
   1  -7   6       53.50       58.48      5.22 o 
   2  -7   6       16.19        3.03      3.78 o 
   3  -7   6      158.90      158.05      9.70 o 
   4  -7   6      142.06      147.09      9.71 o 
   5  -7   6       89.46       89.72      8.03 o 
   6  -7   6        7.51        3.62      4.83 o 
   7  -7   6       18.54        9.80      5.99 o 
   8  -7   6      152.79      166.38     11.49 o 
   9  -7   6       16.56        8.76      8.44 o 
  10  -7   6       62.67       46.62     19.02 o 
  -9  -6   6        0.15       11.92      7.84 o 
  -8  -6   6        5.30        3.88      5.74 o 
  -7  -6   6        2.21        8.30      5.37 o 
  -6  -6   6        8.59       11.46      4.88 o 
  -5  -6   6        8.02       -0.11      4.20 o 
  -4  -6   6      268.49      267.72     12.69 o 
  -3  -6   6       68.32       52.67      8.54 o 
  -2  -6   6      428.91      435.71     12.59 o 
  -1  -6   6       22.51       10.27      5.69 o 
   0  -6   6      271.02      295.11      8.08 o 
   1  -6   6       66.75       68.26      5.79 o 
   2  -6   6        0.97        4.22      3.23 o 
   3  -6   6      164.03      145.47      8.85 o 
   4  -6   6       70.62       77.74      7.47 o 
   5  -6   6        0.78        0.10      4.70 o 
   6  -6   6      177.58      161.68     10.53 o 
   7  -6   6      132.93      106.33      9.25 o 
   8  -6   6      116.47      113.13      9.97 o 
   9  -6   6        0.06      -12.47     12.47 o 
  10  -6   6       65.63       99.38     13.88 o 
  11  -6   6       10.59       17.13      9.97 o 
  -9  -5   6        8.41       15.54      9.90 o 
  -8  -5   6        0.92        2.34      5.44 o 
  -7  -5   6       18.16        3.26      6.43 o 
  -6  -5   6       65.51       57.73      6.55 o 
  -5  -5   6        5.47       10.58      4.16 o 
  -4  -5   6      278.79      272.76     10.45 o 
  -3  -5   6      732.60      608.08     14.24 o 
  -2  -5   6      571.40      569.19     13.13 o 
  -1  -5   6      172.29      144.76      5.80 o 
   0  -5   6      165.01      185.28      6.16 o 
   1  -5   6        0.03       -0.60      2.40 o 
   2  -5   6        3.25        2.20      2.48 o 
   3  -5   6      147.37      156.48      8.95 o 
   4  -5   6       41.19       38.22      6.01 o 
   5  -5   6        1.61        0.83      4.76 o 
   6  -5   6      220.12      209.27     11.08 o 
   7  -5   6      203.20      201.39     17.43 o 
   8  -5   6        1.25       -3.48      4.80 o 
   9  -5   6        3.15        8.62      8.02 o 
  10  -5   6        0.80       -2.47      7.13 o 
  11  -5   6        1.57       14.67      9.93 o 
 -10  -4   6        0.04        9.85      9.77 o 
  -9  -4   6       13.85       14.52      6.45 o 
  -8  -4   6       31.25       45.00     16.32 o 
  -7  -4   6        0.07       11.04      5.37 o 
  -6  -4   6      280.43      310.08     11.28 o 
  -5  -4   6       12.47        2.46      3.96 o 
  -4  -4   6      199.15      192.26     10.49 o 
  -3  -4   6      304.48      302.04      9.63 o 
  -2  -4   6      428.21      402.86      7.98 o 
  -1  -4   6        0.09        0.35      2.14 o 
   0  -4   6      359.30      352.06      7.39 o 
   1  -4   6       12.28        8.96      2.34 o 
   2  -4   6       22.31       24.60      2.50 o 
   3  -4   6      348.71      327.49     10.55 o 
   4  -4   6       33.37       33.87      5.44 o 
   5  -4   6      469.78      433.57     13.33 o 
   6  -4   6        0.18       -5.15      5.15 o 
   7  -4   6       90.04       95.22      8.34 o 
   8  -4   6        2.09        2.55      7.03 o 
   9  -4   6        6.91       -2.51      4.96 o 
  10  -4   6        5.25        4.13      8.35 o 
  11  -4   6        0.37       13.04     10.43 o 
 -10  -3   6       11.04       10.17      6.73 o 
  -9  -3   6        3.86        7.20      5.67 o 
  -8  -3   6        1.56       -3.20      4.63 o 
  -7  -3   6        0.38        5.03      4.69 o 
  -6  -3   6       63.12       62.95      6.32 o 
  -5  -3   6      199.47      215.23     10.80 o 
  -4  -3   6      300.74      300.26     11.32 o 
  -3  -3   6      154.81      154.02      5.57 o 
  -2  -3   6      382.91      348.87      7.42 o 
  -1  -3   6      457.37      408.80     10.39 o 
   0  -3   6      133.94      159.88      4.93 o 
   1  -3   6        1.29        0.85      2.11 o 
   2  -3   6      308.36      301.91      5.99 o 
   3  -3   6       75.85       71.11      5.84 o 
   4  -3   6       39.05       39.99      5.23 o 
   5  -3   6       67.68       63.41      6.66 o 
   6  -3   6      390.73      372.53     12.79 o 
   7  -3   6      105.44       96.92      8.27 o 
   8  -3   6      114.90       88.45      8.79 o 
   9  -3   6        8.26        7.80      6.02 o 
  10  -3   6        7.24        6.33      8.30 o 
  11  -3   6        0.55        4.12      8.72 o 
 -11  -2   6        6.79       15.59      7.08 o 
 -10  -2   6       47.33       60.55     11.83 o 
  -9  -2   6       14.12       19.60      6.94 o 
  -8  -2   6       34.75       27.75      6.29 o 
  -7  -2   6       94.10      100.49     16.71 o 
  -6  -2   6       52.37       58.77      5.89 o 
  -5  -2   6      380.69      357.58     12.21 o 
  -4  -2   6        1.93       -0.66      3.49 o 
  -3  -2   6       28.14       24.72      2.91 o 
  -2  -2   6        0.31        1.46      1.99 o 
  -1  -2   6      346.65      327.64      6.91 o 
   0  -2   6      118.45      117.01      4.22 o 
   1  -2   6       85.21       91.35      3.89 o 
   2  -2   6      519.64      543.08      8.44 o 
   3  -2   6        6.34        8.93      2.21 o 
   4  -2   6        2.51        4.93      3.50 o 
   5  -2   6       13.26       15.34      8.87 o 
   6  -2   6       57.38       55.75      6.65 o 
   7  -2   6        0.04        4.98      4.41 o 
   8  -2   6       57.88       56.23      7.60 o 
   9  -2   6        0.94       -3.99      4.94 o 
  10  -2   6        0.27       -7.46     15.42 o 
  11  -2   6       11.07      -16.97     20.31 o 
 -11  -1   6        0.16       -1.43      5.78 o 
 -10  -1   6       15.20       11.34      6.04 o 
  -9  -1   6        0.90       -4.72      4.72 o 
  -8  -1   6        8.22        1.83      4.43 o 
  -7  -1   6       19.95       39.49      7.23 o 
  -6  -1   6       92.67       87.26      6.63 o 
  -5  -1   6      239.19      243.18      7.15 o 
  -4  -1   6        5.08       14.15      2.81 o 
  -3  -1   6      256.40      250.56      6.32 o 
  -2  -1   6      171.79      165.42      5.13 o 
  -1  -1   6      222.39      236.13      5.82 o 
   0  -1   6      190.59      186.36      5.17 o 
   1  -1   6      316.59      331.59      6.90 o 
   2  -1   6     1592.38     1681.97     18.94 o 
   3  -1   6      396.61      433.50     13.54 o 
   4  -1   6       44.69       52.92      4.14 o 
   5  -1   6       48.06       47.76      5.90 o 
   6  -1   6        2.89        0.41      4.02 o 
   7  -1   6       14.25       11.59      5.08 o 
   8  -1   6       16.68        7.28      5.10 o 
   9  -1   6       28.31       14.19      5.62 o 
  10  -1   6        3.40        8.48     17.22 o 
 -11   0   6       19.67       18.55      7.46 o 
 -10   0   6       12.88       12.85      6.07 o 
  -9   0   6        6.99       11.22      4.44 o 
  -8   0   6        0.51       -0.67      3.52 o 
  -7   0   6        9.45        4.13      3.72 o 
  -6   0   6      242.99      248.83      9.58 o 
  -5   0   6        3.98        4.83      2.78 o 
  -4   0   6      123.61      115.29      6.90 o 
  -3   0   6        2.92        6.63      2.21 o 
  -2   0   6      416.93      395.02      7.60 o 
  -1   0   6        0.66        2.54      1.80 o 
   0   0   6       60.33       62.41      3.49 o 
   1   0   6      339.58      323.26      6.10 o 
   2   0   6      524.23      519.89      8.84 o 
   3   0   6       21.43       24.05      3.31 o 
   4   0   6       13.85       17.71      3.52 o 
   5   0   6       19.78       16.97      3.93 o 
   6   0   6       53.55       52.81      7.96 o 
   7   0   6        2.59       -0.14      4.08 o 
   8   0   6        4.51       -1.70     12.98 o 
   9   0   6        4.55        6.69     11.05 o 
  10   0   6        0.99        3.86     19.28 o 
 -11   1   6        9.57        1.17      8.23 o 
 -10   1   6        9.09        6.11      5.17 o 
  -9   1   6       40.26       40.45      7.60 o 
  -8   1   6        1.74        1.60      4.29 o 
  -7   1   6       29.48       20.26      4.57 o 
  -6   1   6      682.75      640.66     19.79 o 
  -5   1   6        4.33        2.22      4.28 o 
  -4   1   6      117.29      114.44      7.84 o 
  -3   1   6      374.09      404.03      7.95 o 
  -2   1   6       10.58        9.54      2.21 o 
  -1   1   6      148.30      155.56      4.73 o 
   0   1   6       19.79       29.39      2.66 o 
   1   1   6      100.11      105.04      4.02 o 
   2   1   6      855.39      919.79     12.70 o 
   3   1   6       32.78       38.37      4.53 o 
   4   1   6      136.90      148.99      6.44 o 
   5   1   6       19.85       21.75      4.04 o 
   6   1   6       16.69       10.48      4.86 o 
   7   1   6       20.65       34.07     16.97 o 
   8   1   6       18.00       17.41     20.95 o 
   9   1   6        0.31       -7.72     15.30 o 
  10   1   6       22.57       23.14     22.11 o 
 -11   2   6        6.89       12.29      7.26 o 
 -10   2   6       34.49       38.24      8.47 o 
  -9   2   6       78.61       84.22      7.74 o 
  -8   2   6      215.85      215.36     12.01 o 
  -7   2   6      157.09      159.50      9.12 o 
  -6   2   6      783.12      716.47     16.36 o 
  -5   2   6        0.13       -0.25      3.14 o 
  -4   2   6      209.82      215.23      6.98 o 
  -3   2   6        4.85        1.00      1.93 o 
  -2   2   6        0.04       -1.09      2.08 o 
  -1   2   6        6.74        5.75      1.75 o 
   0   2   6       29.08       25.04      2.11 o 
   1   2   6      710.85      710.92      9.84 o 
   2   2   6       46.72       66.43      8.20 o 
   3   2   6       85.33       82.58      6.48 o 
   4   2   6       18.23       24.75      6.10 o 
   5   2   6        1.87       -0.59      5.17 o 
   6   2   6        8.50        9.27      4.82 o 
   7   2   6        3.37        4.87      6.42 o 
   8   2   6       22.22       29.45     14.78 o 
   9   2   6        0.33       -4.77      7.17 o 
 -11   3   6        2.31        1.83      7.34 o 
 -10   3   6        8.35        9.78      4.86 o 
  -9   3   6       83.22      102.78     11.02 o 
  -8   3   6       15.59       10.95      4.28 o 
  -7   3   6       44.57       41.75      6.28 o 
  -6   3   6       30.31       39.86      6.97 o 
  -5   3   6       28.27       28.60      4.49 o 
  -4   3   6       44.55       38.83      3.71 o 
  -3   3   6      110.26      104.55      4.83 o 
  -2   3   6       11.32       11.26      3.56 o 
  -1   3   6       63.47       68.03      3.16 o 
   0   3   6      186.81      177.90      7.91 o 
   1   3   6      294.95      335.64     10.33 o 
   2   3   6      369.60      368.38     11.09 o 
   3   3   6        7.35        6.94      4.33 o 
   4   3   6       92.44       96.90      7.75 o 
   5   3   6       34.58       27.79      5.62 o 
   6   3   6        5.79       -0.85      6.83 o 
   7   3   6       60.54       73.78     14.52 o 
   8   3   6        1.77       -3.69     11.44 o 
   9   3   6        0.01       -2.83      8.48 o 
 -11   4   6        0.27       -4.38      4.56 o 
 -10   4   6        0.23        1.52      4.78 o 
  -9   4   6        8.40        7.94      4.79 o 
  -8   4   6        2.51        5.56      4.02 o 
  -7   4   6      397.16      378.95     10.51 o 
  -6   4   6        0.18        5.97      3.64 o 
  -5   4   6      157.15      154.36      8.27 o 
  -4   4   6       52.41       55.63      4.22 o 
  -3   4   6       46.78       48.13      3.96 o 
  -2   4   6      896.48      914.50     17.28 o 
  -1   4   6      252.53      258.79      9.21 o 
   0   4   6      669.15      701.31     15.43 o 
   1   4   6        8.66        5.97      4.22 o 
   2   4   6      245.49      243.57     10.09 o 
   3   4   6        3.68        8.57      4.41 o 
   4   4   6       27.11       27.03      5.29 o 
   5   4   6        4.74       -2.28      4.43 o 
   6   4   6       18.58       15.32      5.78 o 
   7   4   6       23.44       28.48      6.69 o 
   8   4   6        4.02        2.31      8.74 o 
 -11   5   6        3.69        7.32      5.30 o 
 -10   5   6       85.14       78.12      7.83 o 
  -9   5   6        8.48        9.79      4.65 o 
  -8   5   6       90.76       89.11     13.60 o 
  -7   5   6      106.59      100.92      7.79 o 
  -6   5   6        1.46       -1.98      3.26 o 
  -5   5   6      154.88      159.28     10.58 o 
  -4   5   6        2.66       -1.34      2.72 o 
  -3   5   6        9.97       15.46      4.10 o 
  -2   5   6      250.02      240.69      9.43 o 
  -1   5   6        3.48        3.10      4.15 o 
   0   5   6     1184.69     1105.22     20.86 o 
   1   5   6      138.57      139.43      9.73 o 
   2   5   6      495.81      505.32     20.08 o 
   3   5   6       84.72       86.23      7.63 o 
   4   5   6      116.33      132.14      9.54 o 
   5   5   6        0.85       -4.22      4.22 o 
   6   5   6       27.27       21.73      6.33 o 
   7   5   6        0.34        5.23      6.81 o 
 -11   6   6       24.89       24.76      6.20 o 
 -10   6   6       29.49       23.65      5.69 o 
  -9   6   6       14.06       19.45      5.17 o 
  -8   6   6       99.08       88.77      7.86 o 
  -7   6   6       27.68       27.73      5.36 o 
  -6   6   6       27.02       32.47      5.19 o 
  -5   6   6      111.38      119.43     16.97 o 
  -4   6   6       14.64       22.67      4.56 o 
  -3   6   6       84.28       82.54      6.93 o 
  -2   6   6       33.87       39.71      5.59 o 
  -1   6   6       86.00      100.72      7.78 o 
   0   6   6        2.40        8.09      4.11 o 
   1   6   6       88.82       89.61      7.90 o 
   2   6   6       35.85       37.84      5.02 o 
   3   6   6       21.71       11.10      4.82 o 
   4   6   6        0.14       -1.51      5.04 o 
   5   6   6        3.34       -5.68      5.68 o 
   6   6   6       61.18       76.16     12.47 o 
 -10   7   6        3.08       11.33      5.37 o 
  -9   7   6        0.25       -2.12      4.15 o 
  -8   7   6      149.73      155.66     13.22 o 
  -7   7   6       13.36       12.55      5.99 o 
  -6   7   6      186.22      196.68     14.35 o 
  -5   7   6        4.79        6.83      5.25 o 
  -4   7   6        0.05       -2.03      4.45 o 
  -3   7   6        4.34        5.52      3.96 o 
  -2   7   6       52.70       65.83      6.72 o 
  -1   7   6       28.33       26.36      5.29 o 
   0   7   6        9.13       14.19      4.85 o 
   1   7   6        8.69       -0.39      4.35 o 
   2   7   6        6.60        4.39      4.35 o 
   3   7   6       10.47        9.13      6.39 o 
   4   7   6        0.55       -5.85      5.85 o 
   5   7   6        5.49       -0.44     11.57 o 
 -10   8   6       17.19       13.88      6.84 o 
  -9   8   6       30.86       22.77     21.47 o 
  -8   8   6       34.68       30.64      7.84 o 
  -7   8   6        1.48        3.80      7.84 o 
  -6   8   6       39.73       31.27      7.54 o 
  -5   8   6        0.74        2.94      7.07 o 
  -4   8   6       37.74       32.25      7.32 o 
  -3   8   6       14.16       18.39      4.91 o 
  -2   8   6      120.73      115.49      9.00 o 
  -1   8   6       64.42       55.91      6.92 o 
   0   8   6       31.90       25.82      7.61 o 
   1   8   6        4.67       -4.82      6.74 o 
   2   8   6        0.59        2.14      6.42 o 
   3   8   6        8.01       10.51      7.97 o 
   4   8   6        0.16        4.53      7.29 o 
  -9   9   6        3.38       -0.66      7.07 o 
  -8   9   6        0.23        1.10      6.17 o 
  -7   9   6        2.95        2.06      6.36 o 
  -6   9   6       13.28        8.35      6.27 o 
  -5   9   6        0.40        5.36      5.63 o 
  -4   9   6       11.96        7.75      8.10 o 
  -3   9   6        0.06        0.61      4.60 o 
  -2   9   6       33.37       50.09      6.76 o 
  -1   9   6       23.43       13.38      5.76 o 
   0   9   6       24.23       18.09      5.73 o 
   1   9   6        9.80       14.30      7.27 o 
   2   9   6        2.91        5.71      7.04 o 
   3   9   6        2.13        8.00      7.60 o 
  -7  10   6       97.31      110.77     13.10 o 
  -6  10   6        1.95       -3.58      6.44 o 
  -5  10   6       16.81       18.90      7.50 o 
  -4  10   6        7.08       12.17      7.16 o 
  -3  10   6        4.81        2.44      6.91 o 
  -2  10   6       24.86       23.14      6.16 o 
  -1  10   6        0.05       -3.80      4.89 o 
   0  10   6        1.70        0.69     13.88 o 
   1  10   6        3.59        2.26     10.54 o 
  -5  11   6        0.00        2.06      9.77 o 
  -4  11   6       14.11       12.53      8.16 o 
  -3  11   6       10.04       10.54      9.51 o 
  -2  11   6       14.12       16.44      7.94 o 
  -1 -12   7        0.23        2.57      6.58 o 
   0 -12   7       41.33       59.14     10.43 o 
   1 -12   7        6.79       19.84      7.78 o 
   2 -12   7       21.38       11.29      7.13 o 
   3 -12   7        0.28       -1.65      6.17 o 
   4 -12   7       11.65        2.22     16.07 o 
   5 -12   7       16.16       18.81      7.74 o 
   6 -12   7        0.56        5.20     11.70 o 
  -3 -11   7        9.63       14.20      6.05 o 
  -2 -11   7        0.80        5.97      5.37 o 
  -1 -11   7        3.76        7.81      5.54 o 
   0 -11   7       10.68       16.49      7.40 o 
   1 -11   7       10.15        9.36      7.20 o 
   2 -11   7       22.18       31.12      7.99 o 
   3 -11   7        0.77        7.00      6.24 o 
   4 -11   7       42.07       43.42      8.82 o 
   5 -11   7        0.84       -0.56      6.30 o 
   6 -11   7        0.61        0.98      6.46 o 
   7 -11   7        1.07       -6.48      6.48 o 
   8 -11   7        0.30       14.14     13.88 o 
  -5 -10   7        3.28       14.80      6.03 o 
  -4 -10   7        9.17        9.91      5.87 o 
  -3 -10   7       22.09       27.61      6.38 o 
  -2 -10   7        0.78        5.75      5.92 o 
  -1 -10   7       39.31       54.07      7.10 o 
   0 -10   7       14.93        9.78      6.46 o 
   1 -10   7       83.10       82.52     10.31 o 
   2 -10   7        1.57       13.01      6.09 o 
   3 -10   7        7.44        5.30      6.22 o 
   4 -10   7       27.33       34.47      9.38 o 
   5 -10   7        5.19       -1.37      7.07 o 
   6 -10   7       18.77       27.10      6.67 o 
   7 -10   7        2.72       -0.79      6.84 o 
   8 -10   7       30.21       39.73     10.27 o 
   9 -10   7        3.28       19.79     17.22 o 
  -6  -9   7        0.01        6.10      5.80 o 
  -5  -9   7        3.76        4.53      5.31 o 
  -4  -9   7        5.81        6.20      5.25 o 
  -3  -9   7       22.89       28.11      5.99 o 
  -2  -9   7        0.27        1.47      6.53 o 
  -1  -9   7        0.26       -3.41      3.97 o 
   0  -9   7        5.17       -2.54      3.88 o 
   1  -9   7        9.10        3.61      5.19 o 
   2  -9   7        7.87       15.82      6.22 o 
   3  -9   7        3.09        4.10     10.28 o 
   4  -9   7       28.71       29.60      6.29 o 
   5  -9   7        0.01        2.24      5.13 o 
   6  -9   7       19.92       18.05      6.37 o 
   7  -9   7        0.13        1.22      8.29 o 
   8  -9   7        5.91       11.12      7.68 o 
   9  -9   7        9.21       19.39     11.05 o 
  -7  -8   7        2.65       -3.96      6.30 o 
  -6  -8   7        2.15        5.52      5.13 o 
  -5  -8   7        0.11       -0.40      3.72 o 
  -4  -8   7        2.31        1.59      5.59 o 
  -3  -8   7       37.20       41.64      6.30 o 
  -2  -8   7        0.88       -2.39      4.05 o 
  -1  -8   7       13.39        8.52      4.25 o 
   0  -8   7       11.61       14.38      5.03 o 
   1  -8   7        6.01        3.15     12.21 o 
   2  -8   7        4.33        8.83      5.23 o 
   3  -8   7       46.41       28.84      6.16 o 
   4  -8   7      134.08      115.17     10.12 o 
   5  -8   7        0.01        1.47      4.68 o 
   6  -8   7       63.62       60.55      7.95 o 
   7  -8   7        2.19       -0.95      5.21 o 
   8  -8   7       44.25       43.85      7.48 o 
   9  -8   7       27.15       45.92     11.28 o 
  10  -8   7       11.11        9.55      9.65 o 
  -8  -7   7        1.42        0.16      6.30 o 
  -7  -7   7        4.00       -4.15      4.53 o 
  -6  -7   7        1.86        6.82      4.88 o 
  -5  -7   7       26.09       25.06      5.49 o 
  -4  -7   7       16.15       15.64      5.29 o 
  -3  -7   7       13.99        9.61      4.56 o 
  -2  -7   7        3.96        1.10      4.16 o 
  -1  -7   7       70.43       59.97      9.25 o 
   0  -7   7       15.86       16.08      4.69 o 
   1  -7   7       24.37       27.11      4.67 o 
   2  -7   7        4.30        5.56      4.46 o 
   3  -7   7      129.48      121.00      8.97 o 
   4  -7   7       15.46        7.84      5.08 o 
   5  -7   7      149.14      168.97     10.55 o 
   6  -7   7        2.30        3.77      4.79 o 
   7  -7   7       66.31       76.15      8.66 o 
   8  -7   7      182.03      202.67     12.67 o 
   9  -7   7       51.86       55.47     25.06 o 
  10  -7   7       72.21       66.51     13.62 o 
  -8  -6   7        0.01        5.58      5.74 o 
  -7  -6   7        0.00        2.93      7.84 o 
  -6  -6   7        0.62        3.77      4.43 o 
  -5  -6   7        1.77        8.30      3.65 o 
  -4  -6   7      222.53      208.99      9.91 o 
  -3  -6   7       49.95       59.83      6.32 o 
  -2  -6   7       47.01       52.11      6.22 o 
  -1  -6   7        2.29       -0.90      4.94 o 
   0  -6   7      188.50      176.20      7.15 o 
   1  -6   7       54.85       55.16      4.72 o 
   2  -6   7      140.48      136.78      8.79 o 
   3  -6   7      322.04      364.39     13.12 o 
   4  -6   7       29.40       28.41      5.11 o 
   5  -6   7     1262.75     1218.91     24.34 o 
   6  -6   7       10.07        7.02      4.95 o 
   7  -6   7      148.34      129.97     10.23 o 
   8  -6   7       11.54       10.33      6.10 o 
   9  -6   7        9.23       23.82      9.15 o 
  10  -6   7        5.06        4.63      9.02 o 
  -9  -5   7        3.21        3.29      5.99 o 
  -8  -5   7        3.57       14.96      7.07 o 
  -7  -5   7       14.72       15.36      6.33 o 
  -6  -5   7        7.32        9.80      6.73 o 
  -5  -5   7       63.93       60.77      6.62 o 
  -4  -5   7      278.05      257.02     10.22 o 
  -3  -5   7      185.10      190.55     16.22 o 
  -2  -5   7      203.96      195.84     14.19 o 
  -1  -5   7       79.33       76.96      4.93 o 
   0  -5   7      101.56       90.77      5.24 o 
   1  -5   7        3.91        2.26      2.83 o 
   2  -5   7       88.63      107.05      7.74 o 
   3  -5   7       12.21       12.98      5.85 o 
   4  -5   7      162.63      152.98      9.67 o 
   5  -5   7       21.12       25.02      5.88 o 
   6  -5   7      147.75      133.14      9.67 o 
   7  -5   7        0.71        4.22      4.74 o 
   8  -5   7        0.00       -3.89      4.80 o 
   9  -5   7       36.84       38.97      7.46 o 
  10  -5   7        1.48       -2.59      8.23 o 
 -10  -4   7        0.97        5.70      6.22 o 
  -9  -4   7        1.21        0.96      5.63 o 
  -8  -4   7       12.04        1.54      7.20 o 
  -7  -4   7        0.01       -3.11      4.43 o 
  -6  -4   7       53.24       54.28      6.27 o 
  -5  -4   7       74.05      100.71     11.50 o 
  -4  -4   7      109.18       92.51      7.58 o 
  -3  -4   7        0.03        5.73      4.03 o 
  -2  -4   7      112.37      114.09      5.26 o 
  -1  -4   7       72.69       76.57      4.52 o 
   0  -4   7        0.16        1.30      2.52 o 
   1  -4   7       32.61       28.56      3.16 o 
   2  -4   7       87.03       87.59      6.64 o 
   3  -4   7        3.13        9.29      4.32 o 
   4  -4   7      943.83      911.17     18.92 o 
   5  -4   7      167.78      164.09     10.05 o 
   6  -4   7      537.68      503.38     14.78 o 
   7  -4   7        4.63       -1.30      4.70 o 
   8  -4   7      111.60      105.60      9.78 o 
   9  -4   7       35.35       49.51      9.61 o 
  10  -4   7        9.75        5.62     10.41 o 
 -10  -3   7        9.37       11.29      6.30 o 
  -9  -3   7        3.75        9.24      5.52 o 
  -8  -3   7        0.04        3.75      7.07 o 
  -7  -3   7        0.46        1.54      4.79 o 
  -6  -3   7        5.75        7.76      4.61 o 
  -5  -3   7      260.75      253.65      9.79 o 
  -4  -3   7        9.05       13.41      3.36 o 
  -3  -3   7      124.09      102.32      5.31 o 
  -2  -3   7        0.54       -0.61      2.37 o 
  -1  -3   7      245.85      260.94      7.35 o 
   0  -3   7       12.50       14.25      2.74 o 
   1  -3   7     1747.10     1768.40     20.28 o 
   2  -3   7        0.22        0.23      2.67 o 
   3  -3   7        5.60       10.31      4.27 o 
   4  -3   7      869.03      850.14     24.11 o 
   5  -3   7      106.54      104.69      8.56 o 
   6  -3   7      153.85      138.13      9.31 o 
   7  -3   7        2.85       -1.11      4.83 o 
   8  -3   7       33.72       36.10      6.69 o 
   9  -3   7       17.66        8.29      7.01 o 
  10  -3   7        5.90       12.23      8.90 o 
 -10  -2   7       20.46       17.70      8.87 o 
  -9  -2   7        6.40       13.55      6.35 o 
  -8  -2   7       47.15       50.94     11.70 o 
  -7  -2   7        0.47        4.71      4.63 o 
  -6  -2   7       84.37       62.95      7.63 o 
  -5  -2   7      228.57      220.29      7.42 o 
  -4  -2   7      271.47      280.69     11.35 o 
  -3  -2   7       89.41       95.74      5.02 o 
  -2  -2   7      140.93      118.88      5.45 o 
  -1  -2   7       79.07       88.66      4.69 o 
   0  -2   7       75.46       96.79      5.49 o 
   1  -2   7       72.84       67.08      3.68 o 
   2  -2   7      430.57      431.87      8.07 o 
   3  -2   7       13.24        8.92      4.04 o 
   4  -2   7      187.82      203.24      9.24 o 
   5  -2   7      115.62      122.66      8.43 o 
   6  -2   7       20.18       19.35      8.53 o 
   7  -2   7        7.52       -0.45      8.77 o 
   8  -2   7       83.67       89.87     11.37 o 
   9  -2   7       22.22       15.86     10.65 o 
  10  -2   7        6.51      -16.97     19.54 o 
 -11  -1   7        3.53        8.10      6.54 o 
 -10  -1   7       11.50       11.80      6.27 o 
  -9  -1   7        2.52        7.45      5.72 o 
  -8  -1   7       16.91        8.90      5.27 o 
  -7  -1   7       10.10       10.91      4.08 o 
  -6  -1   7      164.06      165.58     18.41 o 
  -5  -1   7       34.28       29.95      3.83 o 
  -4  -1   7      500.58      523.10     11.52 o 
  -3  -1   7      620.56      596.43     10.63 o 
  -2  -1   7        6.28        2.70      2.30 o 
  -1  -1   7      239.18      243.29      6.33 o 
   0  -1   7       90.08       93.81      4.32 o 
   1  -1   7        1.24       -2.15      2.15 o 
   2  -1   7        4.54        7.85      3.75 o 
   3  -1   7      105.27       95.87      4.99 o 
   4  -1   7        4.75        8.21      3.99 o 
   5  -1   7      180.40      178.42      9.21 o 
   6  -1   7        5.19        0.65      4.08 o 
   7  -1   7       21.34       34.53      6.68 o 
   8  -1   7       54.27       58.18     10.22 o 
   9  -1   7        0.77       -8.35      9.38 o 
  10  -1   7        0.72      -17.22     17.22 o 
 -11   0   7       13.51       20.40      7.45 o 
 -10   0   7        2.54        6.57      5.63 o 
  -9   0   7        7.50       -0.38      8.61 o 
  -8   0   7        0.46        1.60      3.56 o 
  -7   0   7       34.38       25.96      4.93 o 
  -6   0   7      141.21      120.00     10.31 o 
  -5   0   7       16.60       21.74      4.29 o 
  -4   0   7      359.96      336.61      9.86 o 
  -3   0   7      193.48      190.18      9.40 o 
  -2   0   7       18.44       22.43      2.98 o 
  -1   0   7      105.64       87.18      4.49 o 
   0   0   7      137.50      119.06      4.74 o 
   1   0   7       76.41       69.31      3.77 o 
   2   0   7       54.97       51.16      3.69 o 
   3   0   7       11.29       10.18      3.00 o 
   4   0   7       34.21       36.91      4.23 o 
   5   0   7       10.12        7.42      4.06 o 
   6   0   7       27.96       23.41      7.13 o 
   7   0   7        0.84        4.94      6.70 o 
   8   0   7       65.53       69.05     13.75 o 
   9   0   7        7.88       17.98      9.15 o 
  10   0   7       17.34        4.79     14.65 o 
 -11   1   7       25.17       10.60      6.81 o 
 -10   1   7       48.69       48.91     11.07 o 
  -9   1   7      120.93      124.28     10.03 o 
  -8   1   7       72.32       80.63      7.48 o 
  -7   1   7      229.49      210.95      9.72 o 
  -6   1   7      229.12      234.98      9.40 o 
  -5   1   7      218.53      207.48      8.51 o 
  -4   1   7        1.82        7.39      2.72 o 
  -3   1   7        7.68        6.28      2.67 o 
  -2   1   7      425.17      461.14      8.80 o 
  -1   1   7       64.90       66.44      3.98 o 
   0   1   7        4.06        2.75      2.04 o 
   1   1   7      237.85      241.64      8.87 o 
   2   1   7       29.41       31.14      3.32 o 
   3   1   7      269.31      294.70      9.78 o 
   4   1   7       20.49       26.60      5.09 o 
   5   1   7        0.01       -2.67      6.45 o 
   6   1   7        1.32       -1.26      5.42 o 
   7   1   7       15.83       26.46      8.39 o 
   8   1   7       35.40       41.15     20.69 o 
   9   1   7        8.82       14.24      8.59 o 
 -11   2   7        9.74       16.39      7.20 o 
 -10   2   7       16.59       19.64      7.97 o 
  -9   2   7        0.10       -0.69      4.01 o 
  -8   2   7        0.43        1.59      3.79 o 
  -7   2   7        7.12        8.25      4.21 o 
  -6   2   7      115.58      118.54      7.91 o 
  -5   2   7      217.27      208.48      8.57 o 
  -4   2   7        7.42        8.00      2.77 o 
  -3   2   7        1.92        1.58      2.31 o 
  -2   2   7       40.46       34.00      3.16 o 
  -1   2   7       95.99      112.82      7.31 o 
   0   2   7      264.19      247.47      5.67 o 
   1   2   7        3.95        7.14      3.59 o 
   2   2   7       20.13       21.08      4.39 o 
   3   2   7        2.11        1.13      4.52 o 
   4   2   7      187.49      159.57      9.35 o 
   5   2   7        0.84       -2.80      3.83 o 
   6   2   7       88.11       82.08     10.43 o 
   7   2   7       60.23       74.47     17.22 o 
   8   2   7        0.09        4.12      7.43 o 
   9   2   7       19.81       13.16      9.38 o 
 -11   3   7        1.62        6.23      5.77 o 
 -10   3   7        7.46        8.77      5.09 o 
  -9   3   7       33.75       26.89      5.47 o 
  -8   3   7       89.23       74.09      7.32 o 
  -7   3   7       71.39       75.87      6.87 o 
  -6   3   7        8.09        6.91      3.85 o 
  -5   3   7       15.62       21.70      4.38 o 
  -4   3   7       84.61       90.43      5.40 o 
  -3   3   7       85.42       69.46      4.52 o 
  -2   3   7       47.17       49.06      4.04 o 
  -1   3   7      172.32      169.85      7.99 o 
   0   3   7       52.98       61.76      5.78 o 
   1   3   7      338.18      338.80     10.92 o 
   2   3   7       30.38       28.32      6.49 o 
   3   3   7       41.26       41.46      6.53 o 
   4   3   7       10.23        5.49      4.20 o 
   5   3   7        1.23        1.95      4.58 o 
   6   3   7        0.02        1.05      6.22 o 
   7   3   7       47.27       32.54      8.77 o 
   8   3   7        0.37        1.38      7.60 o 
 -11   4   7        4.65        5.61      5.28 o 
 -10   4   7        1.17        3.02      4.65 o 
  -9   4   7        3.06        0.50      4.09 o 
  -8   4   7        1.93        3.03      3.44 o 
  -7   4   7       28.05       31.77      4.98 o 
  -6   4   7        8.03        2.76      3.27 o 
  -5   4   7       63.43       51.78      5.40 o 
  -4   4   7        2.69        1.80      2.63 o 
  -3   4   7       49.13       57.39      5.75 o 
  -2   4   7      211.17      204.52      8.91 o 
  -1   4   7      300.38      299.61     10.33 o 
   0   4   7      952.47      927.97     18.78 o 
   1   4   7       10.45        8.62      4.57 o 
   2   4   7      895.58      876.45     21.60 o 
   3   4   7        0.82       -2.52      3.75 o 
   4   4   7       23.59       17.03      5.23 o 
   5   4   7        2.90        4.91      4.69 o 
   6   4   7        0.21        1.83      5.05 o 
   7   4   7        8.47       11.65     11.31 o 
 -11   5   7        1.60        3.43      5.23 o 
 -10   5   7       89.66      101.76     11.40 o 
  -9   5   7       27.37       22.48      9.48 o 
  -8   5   7       37.65       43.22      6.15 o 
  -7   5   7       17.15       14.09      4.33 o 
  -6   5   7       51.32       62.34      6.28 o 
  -5   5   7      136.66      136.18     11.05 o 
  -4   5   7       35.99       35.12      6.86 o 
  -3   5   7        9.54        7.01      4.22 o 
  -2   5   7      453.91      446.90     16.46 o 
  -1   5   7      279.11      270.44     10.44 o 
   0   5   7        0.05        7.46      4.04 o 
   1   5   7        0.04       -3.27      3.27 o 
   2   5   7       10.45       13.73      4.42 o 
   3   5   7        3.28       11.38      4.94 o 
   4   5   7        2.17        7.75      5.01 o 
   5   5   7       40.30       35.52      6.61 o 
   6   5   7       18.32       14.47      6.26 o 
   7   5   7        0.45       -2.57      9.77 o 
 -10   6   7       65.57       70.21      8.43 o 
  -9   6   7        6.70        0.94      4.23 o 
  -8   6   7      147.92      140.31      9.78 o 
  -7   6   7        3.43        1.75      5.23 o 
  -6   6   7       50.54       60.07      8.56 o 
  -5   6   7       12.26        8.18      5.12 o 
  -4   6   7        2.09       -4.13      4.13 o 
  -3   6   7       12.25        9.59      4.15 o 
  -2   6   7        2.00        3.84      4.09 o 
  -1   6   7       23.27       25.29      5.02 o 
   0   6   7       14.21       18.42      4.90 o 
   1   6   7       81.89       78.95      7.81 o 
   2   6   7        0.07        5.48      5.17 o 
   3   6   7       15.29       17.22      5.94 o 
   4   6   7       12.10        7.30      5.17 o 
   5   6   7        9.39        3.28      5.63 o 
   6   6   7       24.23       15.43      7.78 o 
 -10   7   7       10.33       22.45      7.56 o 
  -9   7   7       33.36       32.18      9.90 o 
  -8   7   7       22.19       22.66     13.62 o 
  -7   7   7       36.39       45.68      8.52 o 
  -6   7   7       71.58       87.42     16.32 o 
  -5   7   7        1.17        4.26      5.30 o 
  -4   7   7      194.04      171.22     13.50 o 
  -3   7   7        0.12       -0.68      3.52 o 
  -2   7   7      474.22      440.63     51.29 o 
  -1   7   7        0.04        0.99      4.28 o 
   0   7   7       51.73       46.73      6.57 o 
   1   7   7       16.60        8.07      5.08 o 
   2   7   7        0.83        3.65      8.62 o 
   3   7   7        1.33       -0.91      4.70 o 
   4   7   7        0.85        2.14      6.98 o 
   5   7   7        1.84        8.98      9.90 o 
  -9   8   7        0.27       -0.81      6.22 o 
  -8   8   7       11.24        3.75      6.17 o 
  -7   8   7        1.17       -5.82      8.74 o 
  -6   8   7       71.80       84.62     15.94 o 
  -5   8   7        4.83        1.48      6.11 o 
  -4   8   7        1.35        6.49      5.71 o 
  -3   8   7       11.72        3.94      4.59 o 
  -2   8   7       68.06       65.00      7.34 o 
  -1   8   7        0.08       -3.68      3.68 o 
   0   8   7       29.90       36.01      6.58 o 
   1   8   7        1.58       -2.43      5.00 o 
   2   8   7        0.02        6.81      4.67 o 
   3   8   7        2.51        6.79      6.97 o 
  -8   9   7       27.37       20.90      8.31 o 
  -7   9   7       33.79       39.18      9.18 o 
  -6   9   7        3.71        3.83      6.05 o 
  -5   9   7        5.85       10.43      6.73 o 
  -4   9   7       13.86       17.30     11.05 o 
  -3   9   7        6.83        4.51      6.54 o 
  -2   9   7       39.37       50.93      8.19 o 
  -1   9   7        3.09       10.01      5.39 o 
   0   9   7       24.22       19.03      7.33 o 
   1   9   7        0.04       -2.09      6.84 o 
   2   9   7        0.50       -6.37      6.37 o 
  -6  10   7        4.18       -5.80      7.33 o 
  -5  10   7       19.27       15.27      7.91 o 
  -4  10   7        0.60        2.21      6.90 o 
  -3  10   7       32.37       30.93     20.95 o 
  -2  10   7        4.45        5.55      5.72 o 
  -1  10   7        2.47       -2.65      7.11 o 
   0  10   7       18.84       14.74      8.04 o 
  -1 -12   8       21.99       30.16      8.89 o 
   0 -12   8        3.06        6.75      7.12 o 
   1 -12   8       16.04       16.31     16.32 o 
   2 -12   8        3.69       14.20      7.85 o 
   3 -12   8       14.41       13.70      9.38 o 
   4 -12   8        2.33        6.94     11.95 o 
   5 -12   8        0.49       -3.71      7.07 o 
  -3 -11   8       16.02       31.92     14.41 o 
  -2 -11   8        0.01       -2.87      5.16 o 
  -1 -11   8       42.86       43.32      9.32 o 
   0 -11   8        7.66        8.58      6.65 o 
   1 -11   8       59.60       71.45     10.36 o 
   2 -11   8        3.70       -1.30      6.09 o 
   3 -11   8       31.52       41.93      9.02 o 
   4 -11   8       11.27       10.80      7.16 o 
   5 -11   8        0.97       -6.04      6.04 o 
   6 -11   8       16.90       27.57      8.93 o 
   7 -11   8       10.13       24.16      8.70 o 
  -4 -10   8       33.32       44.78      8.43 o 
  -3 -10   8       12.40        7.21      6.18 o 
  -2 -10   8       12.28       26.19     12.54 o 
  -1 -10   8        4.87        4.32      5.24 o 
   0 -10   8        8.91        3.85      6.11 o 
   1 -10   8        1.07       12.87      6.61 o 
   2 -10   8        2.74        0.45      5.68 o 
   3 -10   8        5.26        0.33      5.74 o 
   4 -10   8       26.68       23.45      7.35 o 
   5 -10   8        9.95       12.98      6.67 o 
   6 -10   8       25.32       20.12      7.58 o 
   7 -10   8       18.93       20.32     10.12 o 
   8 -10   8        1.54        7.86      7.84 o 
  -6  -9   8        0.14       10.47      5.81 o 
  -5  -9   8       15.94       19.08      6.29 o 
  -4  -9   8        0.23        3.53      4.81 o 
  -3  -9   8       35.69       29.80      7.39 o 
  -2  -9   8        8.32       24.28      5.67 o 
  -1  -9   8        0.68       -0.74      4.24 o 
   0  -9   8       10.94       -3.01      5.02 o 
   1  -9   8        0.68        2.90      5.71 o 
   2  -9   8       79.16       77.84      9.85 o 
   3  -9   8        0.36       -4.20      9.51 o 
   4  -9   8        9.74        7.18      5.52 o 
   5  -9   8        0.77        7.36      5.32 o 
   6  -9   8        8.49       11.77      5.65 o 
   7  -9   8        3.10        3.65      5.75 o 
   8  -9   8        0.05       -4.80      8.58 o 
   9  -9   8        6.33        0.84      9.05 o 
  -7  -8   8        3.80       -3.25      6.04 o 
  -6  -8   8        8.44       10.55      8.42 o 
  -5  -8   8       27.50       27.27      6.51 o 
  -4  -8   8        0.00        3.41      4.55 o 
  -3  -8   8       47.27       57.23      7.17 o 
  -2  -8   8       27.19       32.57      5.78 o 
  -1  -8   8        9.92       24.56      8.76 o 
   0  -8   8        2.95       -0.22      5.14 o 
   1  -8   8       38.89       39.39      7.45 o 
   2  -8   8        9.53        1.35      5.27 o 
   3  -8   8       11.25       12.59      5.14 o 
   4  -8   8       42.59       54.01      7.25 o 
   5  -8   8       36.08       38.24      6.91 o 
   6  -8   8       16.45       13.19      5.88 o 
   7  -8   8       37.58       39.76      7.40 o 
   8  -8   8        9.90        7.74      6.05 o 
   9  -8   8       12.01        1.70     19.54 o 
  -7  -7   8       19.98       31.24      7.91 o 
  -6  -7   8        1.10        2.11      5.00 o 
  -5  -7   8       41.72       47.38      6.68 o 
  -4  -7   8      106.19      100.44      8.36 o 
  -3  -7   8        2.37        3.16      7.77 o 
  -2  -7   8      159.32      149.41      9.32 o 
  -1  -7   8        7.62        2.04      3.65 o 
   0  -7   8        1.31       -0.36      3.90 o 
   1  -7   8       22.29       11.75      5.60 o 
   2  -7   8        6.49       15.38     11.28 o 
   3  -7   8      344.88      331.17     17.13 o 
   4  -7   8       17.72       28.14      5.81 o 
   5  -7   8      383.03      376.89     13.85 o 
   6  -7   8       18.09       16.04      5.14 o 
   7  -7   8       21.08       14.72      7.04 o 
   8  -7   8        1.89       22.82      6.66 o 
   9  -7   8        8.25       20.07     10.84 o 
  10  -7   8        1.75      -18.51     18.51 o 
  -8  -6   8        0.29        5.44     10.80 o 
  -7  -6   8       16.01       18.84      6.63 o 
  -6  -6   8        1.70       -3.15      4.20 o 
  -5  -6   8       21.87       26.43      6.11 o 
  -4  -6   8        6.23        8.00      4.41 o 
  -3  -6   8       71.01       73.00      6.86 o 
  -2  -6   8        1.35       -0.32      3.97 o 
  -1  -6   8        0.75        3.67      4.01 o 
   0  -6   8      145.07      140.70      7.58 o 
   1  -6   8       19.42       14.24      4.84 o 
   2  -6   8       83.51       75.04      7.18 o 
   3  -6   8      138.86      135.03      7.91 o 
   4  -6   8       24.40       23.90      5.83 o 
   5  -6   8      174.23      190.61     11.63 o 
   6  -6   8       16.22       18.56      6.80 o 
   7  -6   8        0.53       -4.57      5.07 o 
   8  -6   8        4.00       -1.63      5.41 o 
   9  -6   8       48.77       59.37     10.72 o 
  10  -6   8        2.80       -6.33      8.07 o 
  -9  -5   8        0.25        2.31      6.36 o 
  -8  -5   8        3.03        3.16      5.19 o 
  -7  -5   8        2.41        8.05      5.63 o 
  -6  -5   8        2.91       -3.73      6.43 o 
  -5  -5   8       95.62      119.58      7.44 o 
  -4  -5   8        6.12        3.13      5.28 o 
  -3  -5   8      666.90      628.37     25.13 o 
  -2  -5   8       10.58        2.44      3.65 o 
  -1  -5   8        0.17       -0.15      3.00 o 
   0  -5   8       97.25      108.22      5.72 o 
   1  -5   8       16.01       11.84      4.31 o 
   2  -5   8      139.83      149.48      9.00 o 
   3  -5   8        1.36       -1.20      4.13 o 
   4  -5   8       83.54       92.18      8.12 o 
   5  -5   8       10.56       -0.07      4.39 o 
   6  -5   8      171.66      157.15     10.75 o 
   7  -5   8       43.15       23.41      7.94 o 
   8  -5   8        5.23        4.23      8.39 o 
   9  -5   8       13.75       18.71      6.76 o 
  10  -5   8        1.51      -15.10     16.32 o 
  -9  -4   8        0.07        0.58     10.67 o 
  -8  -4   8        3.99       14.53      6.09 o 
  -7  -4   8       14.74        5.82      5.16 o 
  -6  -4   8       16.54        8.89      7.33 o 
  -5  -4   8       49.04       40.04      5.67 o 
  -4  -4   8       32.02       30.94      5.34 o 
  -3  -4   8      215.72      207.20      8.76 o 
  -2  -4   8       42.78       42.94      4.26 o 
  -1  -4   8       45.07       41.18      3.99 o 
   0  -4   8        1.22        2.38      2.81 o 
   1  -4   8      250.77      259.86      7.07 o 
   2  -4   8      176.50      172.35      9.17 o 
   3  -4   8      199.08      189.19     13.03 o 
   4  -4   8      203.49      220.70     10.79 o 
   5  -4   8       69.97       64.26      7.19 o 
   6  -4   8        0.13       -1.65      6.75 o 
   7  -4   8        5.52       -4.28      4.28 o 
   8  -4   8       10.42        3.58      5.93 o 
   9  -4   8        0.39       -4.90      5.52 o 
  10  -4   8        0.43       -7.64      7.64 o 
 -10  -3   8        8.18       18.39      7.63 o 
  -9  -3   8        1.20        5.98      5.89 o 
  -8  -3   8        2.16       -1.93      4.73 o 
  -7  -3   8        1.80        6.02      5.18 o 
  -6  -3   8       10.15        5.80      9.25 o 
  -5  -3   8       35.53       46.73      5.52 o 
  -4  -3   8      146.59      121.01      8.53 o 
  -3  -3   8        5.68        3.75      3.60 o 
  -2  -3   8        4.45        0.71      2.76 o 
  -1  -3   8      167.38      163.24      6.04 o 
   0  -3   8       47.07       57.06      4.27 o 
   1  -3   8     1386.66     1374.94     17.73 o 
   2  -3   8      538.18      535.45     28.47 o 
   3  -3   8      531.44      527.34     13.65 o 
   4  -3   8      617.02      626.91     15.77 o 
   5  -3   8      191.04      203.24     10.38 o 
   6  -3   8        6.20        5.88      7.95 o 
   7  -3   8        0.01        2.45      4.59 o 
   8  -3   8       56.05       62.03      8.06 o 
   9  -3   8       19.97        2.06     12.12 o 
  10  -3   8        9.05       14.14     22.62 o 
 -10  -2   8        6.77       13.31      7.07 o 
  -9  -2   8        1.63        0.22      4.98 o 
  -8  -2   8       32.71       26.95      6.42 o 
  -7  -2   8       97.63      105.30     10.17 o 
  -6  -2   8       52.06       69.17      7.81 o 
  -5  -2   8      104.95      107.93      7.94 o 
  -4  -2   8      399.93      430.99      9.55 o 
  -3  -2   8      109.69      105.74      5.58 o 
  -2  -2   8       63.93       62.18      4.53 o 
  -1  -2   8       76.84       75.53      4.71 o 
   0  -2   8      130.16      116.24      5.29 o 
   1  -2   8      818.73      770.61     12.04 o 
   2  -2   8       54.59       54.27      3.83 o 
   3  -2   8      195.93      184.57     11.51 o 
   4  -2   8      160.59      175.37      9.00 o 
   5  -2   8      116.46      121.06      8.70 o 
   6  -2   8        0.38       -3.09      3.86 o 
   7  -2   8       13.20       24.94      7.21 o 
   8  -2   8        0.02       -4.37      5.70 o 
   9  -2   8        5.35        1.33      7.84 o 
  10  -2   8        2.58       -5.68      9.01 o 
 -10  -1   8        0.10       -2.23      5.34 o 
  -9  -1   8        6.41        1.36      5.30 o 
  -8  -1   8       10.67        7.73      5.16 o 
  -7  -1   8      185.97      173.85     18.86 o 
  -6  -1   8       59.55       65.13      6.32 o 
  -5  -1   8      163.99      171.17      8.90 o 
  -4  -1   8      457.78      431.67      9.58 o 
  -3  -1   8       40.20       42.67      4.41 o 
  -2  -1   8       32.60       32.49      3.70 o 
  -1  -1   8      131.99      132.81      6.79 o 
   0  -1   8       16.39       12.14      4.19 o 
   1  -1   8       74.06       79.57      4.56 o 
   2  -1   8       55.23       41.65      3.75 o 
   3  -1   8      179.12      186.68      8.68 o 
   4  -1   8       18.67       14.82      4.64 o 
   5  -1   8        0.06        0.22      3.57 o 
   6  -1   8        4.16        5.93      4.40 o 
   7  -1   8       10.33       11.52      7.56 o 
   8  -1   8       10.64       11.73     14.65 o 
   9  -1   8       20.04       12.02      9.16 o 
 -11   0   8       19.81       31.49      8.18 o 
 -10   0   8        0.28        4.08      6.94 o 
  -9   0   8       91.20       88.64     10.26 o 
  -8   0   8        0.93        4.33      4.14 o 
  -7   0   8      202.23      226.68     10.36 o 
  -6   0   8        0.02        2.83      3.41 o 
  -5   0   8       61.41       52.91     11.50 o 
  -4   0   8        9.34       12.03      3.25 o 
  -3   0   8        1.86       -0.41      2.72 o 
  -2   0   8        3.25       -0.17      2.54 o 
  -1   0   8        7.88        4.87      2.45 o 
   0   0   8      594.61      633.70     10.90 o 
   1   0   8       28.36       35.87      3.49 o 
   2   0   8      278.86      277.88      8.68 o 
   3   0   8       82.17      103.18      8.35 o 
   4   0   8        6.76        5.16      5.28 o 
   5   0   8        0.01       -5.16      5.91 o 
   6   0   8       45.22       54.66      9.17 o 
   7   0   8        6.47        0.39      6.97 o 
   8   0   8       63.39       56.31     11.03 o 
   9   0   8       16.92        3.37      9.64 o 
 -11   1   8       12.08       21.32      7.71 o 
 -10   1   8       13.36       11.16      7.71 o 
  -9   1   8        2.67        7.19      4.34 o 
  -8   1   8       20.01       18.12      6.33 o 
  -7   1   8       11.40       14.66      4.47 o 
  -6   1   8       17.51       12.32      4.09 o 
  -5   1   8       58.50       57.29      5.96 o 
  -4   1   8       25.38       25.05      5.52 o 
  -3   1   8        5.98        4.04      4.33 o 
  -2   1   8        1.23       -0.60      2.33 o 
  -1   1   8        0.49       -1.56      3.03 o 
   0   1   8      437.99      452.83      9.06 o 
   1   1   8       81.81       81.67      6.41 o 
   2   1   8      281.18      277.87      9.60 o 
   3   1   8       15.99       13.14      8.05 o 
   4   1   8       83.74       82.58      7.22 o 
   5   1   8        8.26        4.97      5.66 o 
   6   1   8       47.54       46.49      9.38 o 
   7   1   8        5.02       -5.06     10.54 o 
   8   1   8        3.81        3.58     18.51 o 
   9   1   8       24.54       21.21     10.04 o 
 -11   2   8        5.70       16.72      7.16 o 
 -10   2   8        7.35       11.59      6.84 o 
  -9   2   8        1.58        5.92      4.67 o 
  -8   2   8      183.59      168.33     10.16 o 
  -7   2   8        0.77        3.59      3.64 o 
  -6   2   8      144.61      146.47      8.76 o 
  -5   2   8       62.33       60.74      5.98 o 
  -4   2   8        0.28        1.79      3.27 o 
  -3   2   8       11.34       15.85      3.03 o 
  -2   2   8       47.47       46.20      3.91 o 
  -1   2   8      226.15      241.32      9.15 o 
   0   2   8       33.59       34.35      5.60 o 
   1   2   8      224.83      216.03     12.76 o 
   2   2   8       28.45       26.34      5.97 o 
   3   2   8        7.59       13.28      4.78 o 
   4   2   8       27.71       21.65      6.41 o 
   5   2   8       43.99       38.58      8.27 o 
   6   2   8       17.75       16.76      7.10 o 
   7   2   8       40.85       34.45     10.93 o 
   8   2   8        2.15       -2.39      8.35 o 
 -11   3   8        5.50        0.00      5.12 o 
 -10   3   8        1.44        4.43      7.07 o 
  -9   3   8        1.62        0.84      4.15 o 
  -8   3   8       36.13       46.30      6.34 o 
  -7   3   8       10.60       15.50      4.46 o 
  -6   3   8        4.11       12.28      5.16 o 
  -5   3   8       18.94       14.10      3.87 o 
  -4   3   8        0.28       -2.90      2.90 o 
  -3   3   8       26.16       21.92      4.46 o 
  -2   3   8       21.34       15.18      4.61 o 
  -1   3   8      399.37      405.12     11.93 o 
   0   3   8      692.56      674.76     15.71 o 
   1   3   8      806.48      862.51     18.27 o 
   2   3   8      253.34      244.90      9.98 o 
   3   3   8       26.66       28.36      5.23 o 
   4   3   8        2.87       -2.40      4.32 o 
   5   3   8        1.14       -4.38      4.38 o 
   6   3   8        8.60        8.12      6.75 o 
   7   3   8        6.67        8.45      7.83 o 
   8   3   8        9.80        5.94     15.81 o 
 -11   4   8        7.53       11.05     10.54 o 
 -10   4   8        0.51       -1.30      4.74 o 
  -9   4   8        0.42        1.76      3.54 o 
  -8   4   8        0.37        6.27      4.17 o 
  -7   4   8        9.99       12.16      4.23 o 
  -6   4   8       12.41        9.92      4.99 o 
  -5   4   8       34.54       26.76      6.04 o 
  -4   4   8       36.27       36.56      6.67 o 
  -3   4   8      188.63      166.36      9.52 o 
  -2   4   8        4.57        0.83      3.87 o 
  -1   4   8       41.93       45.80     10.31 o 
   0   4   8       14.18       13.69      4.48 o 
   1   4   8        4.05        7.73      5.87 o 
   2   4   8        3.97        0.46      4.38 o 
   3   4   8        0.55        0.01      7.03 o 
   4   4   8        1.33        3.97      4.83 o 
   5   4   8        9.28        5.94      8.42 o 
   6   4   8       17.05       24.98     10.03 o 
   7   4   8        0.37       -5.94      7.51 o 
 -10   5   8        8.66       18.85      5.59 o 
  -9   5   8       46.17       42.19      6.30 o 
  -8   5   8       10.10       16.77      4.91 o 
  -7   5   8       22.75       19.10     12.85 o 
  -6   5   8        9.46       14.15      6.81 o 
  -5   5   8       48.03       44.38     10.93 o 
  -4   5   8       66.49       42.32      7.53 o 
  -3   5   8      131.56      121.36     11.08 o 
  -2   5   8        5.09        2.23      3.97 o 
  -1   5   8      105.37      116.21      8.44 o 
   0   5   8       17.68       17.29      8.01 o 
   1   5   8       74.68       56.59      8.98 o 
   2   5   8       10.94       10.87      5.17 o 
   3   5   8       22.28       30.71      6.06 o 
   4   5   8        8.44        7.33      5.07 o 
   5   5   8       19.19       17.98      6.17 o 
   6   5   8        4.15        5.55     25.19 o 
 -10   6   8       22.34       10.40     11.18 o 
  -9   6   8       67.88       58.86      9.08 o 
  -8   6   8        0.43       -4.21      4.55 o 
  -7   6   8       19.98       27.63      7.10 o 
  -6   6   8       46.08       40.20      7.89 o 
  -5   6   8        4.54        2.68      5.23 o 
  -4   6   8      102.51      112.18     11.18 o 
  -3   6   8      120.64      100.05     11.92 o 
  -2   6   8       39.62       34.72      5.75 o 
  -1   6   8        2.71       -0.66      3.87 o 
   0   6   8      126.96      143.60      9.83 o 
   1   6   8       26.22       30.11      5.96 o 
   2   6   8       17.05       24.77      7.25 o 
   3   6   8       15.40       14.85      5.47 o 
   4   6   8        0.59        0.71      5.32 o 
   5   6   8       71.28       61.73      8.65 o 
  -9   7   8        0.01        5.03      5.99 o 
  -8   7   8       17.41       29.59      7.72 o 
  -7   7   8       38.64       40.63      8.65 o 
  -6   7   8       22.88       35.67      7.91 o 
  -5   7   8        4.94        8.79      6.05 o 
  -4   7   8      107.12      101.14     11.30 o 
  -3   7   8       85.28       97.40     14.73 o 
  -2   7   8       73.72       74.78      7.70 o 
  -1   7   8       71.78       64.53      7.38 o 
   0   7   8       39.61       48.45      6.86 o 
   1   7   8        3.18        3.73      5.09 o 
   2   7   8        2.05        8.60      6.46 o 
   3   7   8        0.82        6.94      5.33 o 
   4   7   8        6.94       -6.15     10.67 o 
  -8   8   8       26.60       33.08      8.63 o 
  -7   8   8       39.32       43.33      9.30 o 
  -6   8   8        3.42        2.31     13.11 o 
  -5   8   8        9.78       16.22      7.21 o 
  -4   8   8       53.22       53.93      9.51 o 
  -3   8   8       22.22       12.31      6.84 o 
  -2   8   8       37.37       33.94      6.41 o 
  -1   8   8       29.82       26.11      6.33 o 
   0   8   8        4.78        2.85      5.18 o 
   1   8   8        0.09       -0.46      4.99 o 
   2   8   8        0.21        9.05      5.47 o 
  -7   9   8       22.85       24.68      8.52 o 
  -6   9   8        7.12        9.29      7.45 o 
  -5   9   8       37.98       38.90      9.61 o 
  -4   9   8        2.84        1.30      6.48 o 
  -3   9   8       14.31        2.78      6.77 o 
  -2   9   8        5.07        7.10      5.84 o 
  -1   9   8       26.52       33.09      7.00 o 
   0   9   8       30.72       35.44      7.58 o 
   1   9   8        7.69        7.73      6.06 o 
   0 -12   9        7.03        3.71      7.46 o 
   1 -12   9       19.14       29.61      8.98 o 
   2 -12   9        0.49       -2.14      6.22 o 
   3 -12   9       34.38       26.23      9.30 o 
   4 -12   9        2.69       -0.17      7.46 o 
  -2 -11   9        2.48        6.63      9.64 o 
  -1 -11   9       51.70       64.08     10.87 o 
   0 -11   9        0.09       -1.37      6.13 o 
   1 -11   9       22.15       12.03      8.48 o 
   2 -11   9        0.18        0.37      6.13 o 
   3 -11   9       32.07       38.19      8.58 o 
   4 -11   9        0.00       -5.85      5.85 o 
   5 -11   9       20.25       13.32      7.72 o 
   6 -11   9        0.74       10.53      7.76 o 
  -4 -10   9        6.08        3.67      5.50 o 
  -3 -10   9        0.00        1.40      5.21 o 
  -2 -10   9       11.61       18.34      7.65 o 
  -1 -10   9        3.32        4.45      7.97 o 
   0 -10   9        1.27       -2.95     10.41 o 
   1 -10   9        1.92        7.30      5.85 o 
   2 -10   9        1.95        7.57     15.42 o 
   3 -10   9       26.20       27.48     10.03 o 
   4 -10   9        0.50       -1.89      9.90 o 
   5 -10   9       40.62       50.82      9.17 o 
   6 -10   9        0.07        3.88      8.10 o 
   7 -10   9       42.57       40.98     11.00 o 
  -5  -9   9        4.39       -4.01      5.44 o 
  -4  -9   9        2.57        0.33      7.62 o 
  -3  -9   9        7.47        8.31      5.53 o 
  -2  -9   9        8.09        5.54      4.59 o 
  -1  -9   9        7.65       -0.67      4.98 o 
   0  -9   9        4.87        8.27      5.79 o 
   1  -9   9       24.38        5.59      5.75 o 
   2  -9   9        8.50        6.03      5.92 o 
   3  -9   9        8.83       -2.09      5.26 o 
   4  -9   9        4.94        4.04      6.09 o 
   5  -9   9        4.94        0.88      7.31 o 
   6  -9   9        1.16       -3.71      5.90 o 
   7  -9   9       60.55       61.63      8.76 o 
   8  -9   9        0.00        3.22      6.47 o 
  -6  -8   9        0.25       12.58      6.98 o 
  -5  -8   9       13.10       20.57      5.97 o 
  -4  -8   9        2.52        5.52      4.85 o 
  -3  -8   9       36.14       31.90      8.60 o 
  -2  -8   9       12.21       10.81      4.89 o 
  -1  -8   9       17.46       23.61      5.32 o 
   0  -8   9        4.37       -2.93      4.71 o 
   1  -8   9        0.80       -0.70      4.94 o 
   2  -8   9       86.76       99.00     10.50 o 
   3  -8   9       11.54       17.22      6.36 o 
   4  -8   9      159.06      178.59     14.44 o 
   5  -8   9       32.47       21.15      8.07 o 
   6  -8   9        5.93       -4.83      4.83 o 
   7  -8   9        3.13       15.41      6.19 o 
   8  -8   9        0.46       -2.89      5.42 o 
   9  -8   9        0.75        1.97      8.80 o 
  -7  -7   9       21.28       26.28     12.60 o 
  -6  -7   9        7.54        6.08      5.99 o 
  -5  -7   9       27.51       45.36      6.92 o 
  -4  -7   9        0.35       14.28      5.21 o 
  -3  -7   9       23.70       24.85      5.31 o 
  -2  -7   9       38.82       39.74      5.78 o 
  -1  -7   9       16.72       17.16      4.98 o 
   0  -7   9        8.06        5.39      5.53 o 
   1  -7   9       62.46       57.02      8.05 o 
   2  -7   9        7.99        2.52      4.67 o 
   3  -7   9       98.21       83.74      8.19 o 
   4  -7   9        7.40        3.54      5.00 o 
   5  -7   9      110.08      118.97      9.96 o 
   6  -7   9       15.87       16.15      6.61 o 
   7  -7   9       25.30       29.54      7.20 o 
   8  -7   9       45.77       52.08      8.79 o 
   9  -7   9        2.05       -2.80      6.35 o 
  -8  -6   9        0.01        6.27      6.90 o 
  -7  -6   9       20.20       17.55      8.87 o 
  -6  -6   9        0.40       -1.29      4.82 o 
  -5  -6   9       19.83       24.43      5.82 o 
  -4  -6   9        6.98        0.96      4.17 o 
  -3  -6   9        0.06        9.03      4.16 o 
  -2  -6   9       57.09       59.22      6.05 o 
  -1  -6   9       13.74        5.75      4.16 o 
   0  -6   9        6.37        6.44      4.88 o 
   1  -6   9        0.95       -2.23      4.05 o 
   2  -6   9       19.77       22.95      5.51 o 
   3  -6   9      115.75      136.16      9.73 o 
   4  -6   9       71.51       69.97     12.19 o 
   5  -6   9      150.03      141.27     10.27 o 
   6  -6   9       38.53       22.56      8.23 o 
   7  -6   9       24.81       18.94      6.57 o 
   8  -6   9       14.71        8.97      6.10 o 
   9  -6   9       24.75       13.68      7.22 o 
  -8  -5   9        0.04       -1.95      5.55 o 
  -7  -5   9        1.42        8.21      7.20 o 
  -6  -5   9       10.37        9.55      5.44 o 
  -5  -5   9       13.65        5.04      4.49 o 
  -4  -5   9       58.21       57.84      6.35 o 
  -3  -5   9      127.09      123.79      9.30 o 
  -2  -5   9       72.10       75.26      6.41 o 
  -1  -5   9        0.08        0.65      2.94 o 
   0  -5   9       24.90       29.82      5.64 o 
   1  -5   9       25.68       26.12      5.31 o 
   2  -5   9        2.84        4.70      5.77 o 
   3  -5   9      135.43      138.76     15.19 o 
   4  -5   9        9.72        4.82      4.77 o 
   5  -5   9        1.39        7.84      5.03 o 
   6  -5   9       20.53       22.26      6.05 o 
   7  -5   9       39.09       42.25      7.36 o 
   8  -5   9        0.30       -3.74      5.18 o 
   9  -5   9        0.64        7.94      6.63 o 
  -9  -4   9        0.26        5.24     17.22 o 
  -8  -4   9        9.10        9.45      8.23 o 
  -7  -4   9        7.28        9.41      9.13 o 
  -6  -4   9       44.78       38.94      7.24 o 
  -5  -4   9       17.12       26.91      6.95 o 
  -4  -4   9        0.02       -3.43      3.43 o 
  -3  -4   9      449.19      432.60     12.20 o 
  -2  -4   9        5.49        4.64      3.01 o 
  -1  -4   9       95.38      114.39      6.86 o 
   0  -4   9      153.43      144.41      6.49 o 
   1  -4   9      274.64      290.20     10.73 o 
   2  -4   9       28.39       37.22      5.78 o 
   3  -4   9      372.33      375.13     12.52 o 
   4  -4   9       92.72       72.72      7.26 o 
   5  -4   9        7.18        0.46      4.50 o 
   6  -4   9       14.59       11.24      6.83 o 
   7  -4   9       56.69       63.38     11.36 o 
   8  -4   9       26.90       15.17      6.20 o 
   9  -4   9        0.11       -1.53      6.67 o 
  -9  -3   9        1.45        8.31      6.04 o 
  -8  -3   9        6.66       10.19      5.52 o 
  -7  -3   9        0.16       -3.83      4.32 o 
  -6  -3   9        1.73        0.33      4.38 o 
  -5  -3   9       82.17       91.54      7.12 o 
  -4  -3   9       39.99       39.21      5.14 o 
  -3  -3   9       94.68       88.85      5.67 o 
  -2  -3   9        4.86       -2.26      3.02 o 
  -1  -3   9      159.15      152.58      6.48 o 
   0  -3   9        7.15       13.84      3.16 o 
   1  -3   9      185.63      181.65      6.35 o 
   2  -3   9       27.47       25.30      5.91 o 
   3  -3   9      580.15      623.67     15.57 o 
   4  -3   9       60.72       63.76      6.85 o 
   5  -3   9      131.70      119.70     12.76 o 
   6  -3   9       18.47        8.57      5.13 o 
   7  -3   9       14.15       17.13      6.10 o 
   8  -3   9        0.86        3.55      5.00 o 
   9  -3   9        0.69       -2.55      7.96 o 
 -10  -2   9        0.63        5.07      6.15 o 
  -9  -2   9        9.54       11.74      6.80 o 
  -8  -2   9        0.20        5.15      6.04 o 
  -7  -2   9       95.28       84.74      9.35 o 
  -6  -2   9       30.47       30.88      6.11 o 
  -5  -2   9      279.66      295.89     10.39 o 
  -4  -2   9      479.12      472.87     10.94 o 
  -3  -2   9       12.87       15.64      3.59 o 
  -2  -2   9      256.59      254.45      7.88 o 
  -1  -2   9       26.32       28.15      3.91 o 
   0  -2   9       22.85       18.93      3.34 o 
   1  -2   9      159.88      154.78      7.42 o 
   2  -2   9      137.64      127.78      7.95 o 
   3  -2   9        1.43        3.11      4.07 o 
   4  -2   9        7.20       11.68      4.59 o 
   5  -2   9        1.45       -0.87      4.00 o 
   6  -2   9       13.92       19.56      8.23 o 
   7  -2   9       13.57        6.70      7.89 o 
   8  -2   9        3.50        0.04      7.54 o 
   9  -2   9       37.93       25.26     18.38 o 
 -10  -1   9       10.89        8.87      6.44 o 
  -9  -1   9      127.25      132.87     19.92 o 
  -8  -1   9        1.46        2.31      5.27 o 
  -7  -1   9      284.10      288.82     14.18 o 
  -6  -1   9       11.29        8.75      3.97 o 
  -5  -1   9       85.03       89.52      6.95 o 
  -4  -1   9      102.84      102.02      5.88 o 
  -3  -1   9        0.76        2.15      3.21 o 
  -2  -1   9       60.89       63.99      5.01 o 
  -1  -1   9        1.22        2.29      2.39 o 
   0  -1   9       11.30       10.07      4.04 o 
   1  -1   9       24.13       32.90      3.69 o 
   2  -1   9      273.44      276.72     10.31 o 
   3  -1   9       81.79       84.22      6.96 o 
   4  -1   9       88.59       81.86      6.84 o 
   5  -1   9        4.27       -0.68      5.41 o 
   6  -1   9        1.17        8.38      6.77 o 
   7  -1   9       39.65       29.51      9.38 o 
   8  -1   9        1.58       -7.28      7.28 o 
   9  -1   9       22.86       21.81     10.63 o 
 -10   0   9        1.58        6.66      6.63 o 
  -9   0   9       15.78        8.90      5.54 o 
  -8   0   9       32.94       38.86     10.23 o 
  -7   0   9       58.51       64.31      6.90 o 
  -6   0   9       40.16       49.18      5.85 o 
  -5   0   9       40.28       30.49      4.84 o 
  -4   0   9       28.01       29.02      4.08 o 
  -3   0   9       20.67       13.50      4.79 o 
  -2   0   9      162.28      168.43      5.90 o 
  -1   0   9      124.45      140.22      6.05 o 
   0   0   9       12.41       13.60      3.21 o 
   1   0   9      130.12      128.95      5.88 o 
   2   0   9       37.87       40.00      5.08 o 
   3   0   9      202.91      182.34     13.27 o 
   4   0   9        6.04        9.04      5.99 o 
   5   0   9       50.14       21.71      7.60 o 
   6   0   9        6.62        9.77      7.35 o 
   7   0   9        5.90        0.90     12.60 o 
   8   0   9        0.85      -11.57     11.57 o 
 -10   1   9       25.60        4.73      6.04 o 
  -9   1   9       10.15        6.07      7.29 o 
  -8   1   9       46.04       41.34      6.23 o 
  -7   1   9        4.39       -2.89      3.71 o 
  -6   1   9       89.79       94.60      7.56 o 
  -5   1   9       21.84       25.60      4.71 o 
  -4   1   9       64.51       70.50      6.14 o 
  -3   1   9      170.95      181.94      7.81 o 
  -2   1   9        6.69       10.73      2.96 o 
  -1   1   9       47.20       54.87      4.46 o 
   0   1   9       28.84       25.70      4.71 o 
   1   1   9      113.09      117.99      6.92 o 
   2   1   9        1.79        1.30      3.63 o 
   3   1   9        0.02       -1.77      4.90 o 
   4   1   9        0.22        0.53      5.08 o 
   5   1   9       30.20       29.94      7.78 o 
   6   1   9       12.86        6.41      6.56 o 
   7   1   9        6.02       12.51      8.34 o 
   8   1   9        0.82       -3.44      7.94 o 
 -10   2   9       18.95       29.19      6.16 o 
  -9   2   9        0.89        0.33      4.68 o 
  -8   2   9       43.39       51.82      6.87 o 
  -7   2   9        5.34        0.05      3.86 o 
  -6   2   9      175.36      164.87      9.55 o 
  -5   2   9        0.58        0.88      2.93 o 
  -4   2   9       39.74       41.29      5.02 o 
  -3   2   9      140.56      145.36      6.82 o 
  -2   2   9        4.64        1.99      3.52 o 
  -1   2   9      507.40      504.87     13.54 o 
   0   2   9      145.47      166.38      8.82 o 
   1   2   9      762.10      727.11     16.74 o 
   2   2   9       65.20       54.91      5.98 o 
   3   2   9        0.16       -5.67      6.36 o 
   4   2   9        7.65        6.56      5.82 o 
   5   2   9        6.62       -2.84      8.87 o 
   6   2   9       33.06       36.21      9.64 o 
   7   2   9        3.69        2.02      7.51 o 
 -10   3   9        0.95       -1.59      4.48 o 
  -9   3   9        9.13        9.46      5.02 o 
  -8   3   9        3.40       -1.13      4.08 o 
  -7   3   9       27.48       29.89      4.61 o 
  -6   3   9       40.93       32.31      5.17 o 
  -5   3   9       83.32       71.82      6.26 o 
  -4   3   9       35.72       38.61      6.51 o 
  -3   3   9      182.23      182.05      8.86 o 
  -2   3   9       36.08       23.12      5.70 o 
  -1   3   9        1.49       -1.72      3.49 o 
   0   3   9       12.55        8.44      4.13 o 
   1   3   9       13.11       10.81      4.43 o 
   2   3   9       11.23       14.39      6.54 o 
   3   3   9       24.24       27.39      5.55 o 
   4   3   9        3.56        0.68      4.60 o 
   5   3   9        7.70       -0.51      5.64 o 
   6   3   9        9.81        9.41      7.16 o 
   7   3   9        1.80       -9.25      9.25 o 
 -10   4   9        2.00        7.69      4.94 o 
  -9   4   9        3.31        4.21      4.48 o 
  -8   4   9        0.70        2.44      4.00 o 
  -7   4   9       25.24       28.03      6.79 o 
  -6   4   9       14.02       14.30      6.94 o 
  -5   4   9      139.00      141.97     11.85 o 
  -4   4   9        0.22        0.20      4.80 o 
  -3   4   9      102.27       82.45      7.12 o 
  -2   4   9       16.22       18.96      4.79 o 
  -1   4   9        5.08        4.32      4.02 o 
   0   4   9       16.29       16.50      4.68 o 
   1   4   9      118.76      124.12      9.04 o 
   2   4   9        1.73        0.43      5.05 o 
   3   4   9        4.40        0.39      5.54 o 
   4   4   9       15.29       22.27      6.13 o 
   5   4   9        6.33        9.74     12.21 o 
   6   4   9        0.59       -5.42      6.41 o 
 -10   5   9       15.15       21.07      7.10 o 
  -9   5   9        4.55        3.20      5.67 o 
  -8   5   9        3.08        5.13      7.20 o 
  -7   5   9       33.95       31.39      7.46 o 
  -6   5   9       15.40       20.38      6.67 o 
  -5   5   9       33.07       26.97      6.80 o 
  -4   5   9       35.58       50.10      8.20 o 
  -3   5   9        7.82        9.56      4.36 o 
  -2   5   9       78.56       81.72      7.66 o 
  -1   5   9        0.03       -1.44      3.96 o 
   0   5   9       58.73       56.02      6.72 o 
   1   5   9       33.35       31.95      6.05 o 
   2   5   9        1.80        8.38      5.66 o 
   3   5   9       26.72       25.91      8.59 o 
   4   5   9        7.48        6.97      5.73 o 
   5   5   9       32.25       35.01      8.90 o 
  -9   6   9       21.05       27.27      8.21 o 
  -8   6   9        0.47        7.07      5.98 o 
  -7   6   9       37.68       50.43     15.17 o 
  -6   6   9       21.08       18.89      6.62 o 
  -5   6   9       23.99       28.44      7.22 o 
  -4   6   9       20.68        9.45      5.97 o 
  -3   6   9       13.43       17.85      6.73 o 
  -2   6   9        2.90        4.79      7.48 o 
  -1   6   9       20.05       14.20      5.24 o 
   0   6   9       26.06       28.92      5.99 o 
   1   6   9        2.28       -5.57      5.57 o 
   2   6   9        0.39        2.66      7.67 o 
   3   6   9       47.10       51.46      8.25 o 
   4   6   9        6.17       11.21      5.95 o 
  -8   7   9       27.09       28.58      8.44 o 
  -7   7   9       13.28       -5.72      5.72 o 
  -6   7   9        3.49       -1.14      7.71 o 
  -5   7   9       95.83       91.93     12.98 o 
  -4   7   9       19.51       16.62      6.81 o 
  -3   7   9      201.66      224.29     16.26 o 
  -2   7   9        8.65       12.56      5.27 o 
  -1   7   9       29.88       25.00      5.77 o 
   0   7   9       17.47        2.97      7.91 o 
   1   7   9        0.46        2.91      5.29 o 
   2   7   9        1.47        7.71      5.45 o 
   3   7   9        0.60       -2.39      5.22 o 
  -7   8   9       52.67       43.26      9.44 o 
  -6   8   9        5.16       -0.04      6.48 o 
  -5   8   9       41.19       32.63     16.84 o 
  -4   8   9        1.14       -2.35     10.41 o 
  -3   8   9       76.45       63.13      9.95 o 
  -2   8   9        0.02       -0.44      4.95 o 
  -1   8   9       79.84       90.88     11.63 o 
   0   8   9        4.30       -2.93      5.18 o 
   1   8   9       13.13       16.56      6.49 o 
  -5   9   9        8.13       30.43     13.11 o 
  -4   9   9        2.12        5.35      7.08 o 
  -3   9   9        0.05       -4.38     10.80 o 
  -2   9   9        0.47       -3.75      6.88 o 
  -1   9   9        1.79       -6.95      6.95 o 
  -1 -11  10       10.71       17.67      8.21 o 
   0 -11  10       26.01       31.34      8.95 o 
   1 -11  10        1.02       -2.81      9.90 o 
   2 -11  10        1.01       -8.88      9.00 o 
   3 -11  10       30.51       24.03      8.21 o 
   4 -11  10        5.80        4.97      7.27 o 
   5 -11  10       16.46       31.23      9.00 o 
  -3 -10  10        9.77       20.72      8.26 o 
  -2 -10  10        0.29        4.40     16.71 o 
  -1 -10  10        0.49        1.71      6.48 o 
   0 -10  10        8.86        2.66      9.25 o 
   1 -10  10        2.03        1.73      5.88 o 
   2 -10  10        2.59       14.13      6.95 o 
   3 -10  10        2.54        4.27      6.41 o 
   4 -10  10       25.20       10.55      9.64 o 
   5 -10  10       21.32       36.54      8.96 o 
   6 -10  10       24.35       21.77      8.31 o 
  -5  -9  10       33.36       34.08      7.38 o 
  -4  -9  10        4.39       12.24      5.89 o 
  -3  -9  10       57.32       58.01      7.82 o 
  -2  -9  10        0.04        1.57      5.78 o 
  -1  -9  10       32.70       32.45      8.34 o 
   0  -9  10        0.00       -3.55      5.56 o 
   1  -9  10       18.90       23.01     12.73 o 
   2  -9  10       34.42       25.91      7.54 o 
   3  -9  10        2.55       -0.51     14.14 o 
   4  -9  10      140.27      126.30     12.44 o 
   5  -9  10        3.82        5.08      5.78 o 
   6  -9  10        2.24       -3.82      5.33 o 
   7  -9  10       20.35       14.61      9.10 o 
  -6  -8  10        0.05        4.67      6.25 o 
  -5  -8  10        1.64        5.19     10.01 o 
  -4  -8  10        4.85       -4.47      4.47 o 
  -3  -8  10       16.47       22.01      9.61 o 
  -2  -8  10        0.08       -3.96      3.97 o 
  -1  -8  10       48.95       58.93      9.20 o 
   0  -8  10        1.07        0.94      5.67 o 
   1  -8  10       10.87       10.71      6.45 o 
   2  -8  10       13.36       12.34      6.04 o 
   3  -8  10       10.48       11.17      8.61 o 
   4  -8  10        7.56        7.90      5.73 o 
   5  -8  10       55.79       36.95      7.24 o 
   6  -8  10        7.39        8.81      5.81 o 
   7  -8  10       11.29       12.14      6.33 o 
   8  -8  10        1.62        2.08      6.38 o 
  -7  -7  10        2.34       12.83      6.91 o 
  -6  -7  10       19.43       31.58      7.69 o 
  -5  -7  10        0.91        7.71      5.09 o 
  -4  -7  10       52.19       57.69      7.43 o 
  -3  -7  10        9.43        7.95      4.63 o 
  -2  -7  10        0.11       -0.77      3.82 o 
  -1  -7  10        8.56       12.70      6.25 o 
   0  -7  10        2.71        6.12      5.36 o 
   1  -7  10        3.58        3.16      5.18 o 
   2  -7  10       32.35       26.25      6.98 o 
   3  -7  10       73.30       84.08     10.60 o 
   4  -7  10        8.62        5.28     10.69 o 
   5  -7  10       37.90       34.45      5.79 o 
   6  -7  10        0.62       -5.00      5.00 o 
   7  -7  10        0.05       -4.07     11.20 o 
   8  -7  10       13.41       -2.94      6.59 o 
  -7  -6  10        1.91        8.80      9.90 o 
  -6  -6  10       13.51       16.93      6.41 o 
  -5  -6  10        0.12       -1.15      4.37 o 
  -4  -6  10       25.07       17.24      7.99 o 
  -3  -6  10        3.12        0.54      3.85 o 
  -2  -6  10        0.66        3.46      3.97 o 
  -1  -6  10        1.27        0.12      4.51 o 
   0  -6  10       87.00       96.17      9.43 o 
   1  -6  10        0.56       -3.86      3.86 o 
   2  -6  10        1.77        1.37      4.21 o 
   3  -6  10      173.85      183.21     11.18 o 
   4  -6  10       15.80       11.51      6.44 o 
   5  -6  10       22.02       15.89      7.08 o 
   6  -6  10        6.78        1.88      5.39 o 
   7  -6  10        0.11        4.55      5.58 o 
   8  -6  10       20.58       22.50      9.18 o 
   9  -6  10        0.79      -19.79     19.79 o 
  -8  -5  10        0.03        1.65      7.20 o 
  -7  -5  10        3.75        3.16      5.71 o 
  -6  -5  10        0.40        1.67      5.00 o 
  -5  -5  10        2.29        5.97      3.78 o 
  -4  -5  10       39.62       32.33      7.23 o 
  -3  -5  10       14.89       11.82      4.13 o 
  -2  -5  10       16.30       13.31      4.10 o 
  -1  -5  10       52.30       59.88     12.72 o 
   0  -5  10       80.57       93.00      7.29 o 
   1  -5  10      217.89      196.87     10.39 o 
   2  -5  10      101.14      106.05      8.43 o 
   3  -5  10      179.46      172.14     10.73 o 
   4  -5  10        3.82        3.16      4.82 o 
   5  -5  10       33.52       38.21      6.68 o 
   6  -5  10       20.26       16.51      6.26 o 
   7  -5  10       20.93       16.64      6.43 o 
   8  -5  10       25.84       28.23      7.64 o 
   9  -5  10        0.48       -6.24      6.24 o 
  -9  -4  10        0.74        6.03      6.63 o 
  -8  -4  10        0.07        4.97      6.04 o 
  -7  -4  10        0.08        9.38      5.82 o 
  -6  -4  10        7.06       -0.76      4.57 o 
  -5  -4  10        0.29        3.94      4.79 o 
  -4  -4  10        2.45        4.13      4.43 o 
  -3  -4  10       50.37       52.99      5.74 o 
  -2  -4  10       82.86       99.90      5.92 o 
  -1  -4  10        5.35        4.18      3.08 o 
   0  -4  10       17.23       21.70     10.93 o 
   1  -4  10       39.77       32.28      5.48 o 
   2  -4  10      157.76      156.42      9.51 o 
   3  -4  10       97.42       92.83      7.85 o 
   4  -4  10       42.39       35.63      6.24 o 
   5  -4  10        2.31       -4.39      4.39 o 
   6  -4  10        7.74        4.75      5.01 o 
   7  -4  10        7.57        5.17      5.66 o 
   8  -4  10        1.71       -3.04      9.62 o 
   9  -4  10        0.16       -7.58      7.58 o 
  -9  -3  10        2.81        9.42      6.62 o 
  -8  -3  10        0.20       12.82      7.07 o 
  -7  -3  10        3.80        2.30      5.05 o 
  -6  -3  10        0.10        1.78      4.90 o 
  -5  -3  10       56.30       53.85      7.54 o 
  -4  -3  10       13.44        7.58      3.90 o 
  -3  -3  10       51.18       50.08      4.67 o 
  -2  -3  10       27.78       26.71      3.74 o 
  -1  -3  10        5.48        6.72      3.26 o 
   0  -3  10       53.18       54.23      7.94 o 
   1  -3  10        8.14        4.83      5.89 o 
   2  -3  10      331.35      352.24     12.01 o 
   3  -3  10       98.46       98.69     16.05 o 
   4  -3  10      191.49      199.28     10.42 o 
   5  -3  10        0.86        2.87      4.81 o 
   6  -3  10        0.12        3.67      4.86 o 
   7  -3  10       44.33       45.03     10.65 o 
   8  -3  10       11.72       -0.67     18.12 o 
   9  -3  10       34.89       36.99     11.87 o 
  -9  -2  10       29.19       46.83      8.63 o 
  -8  -2  10       22.91       17.74      6.72 o 
  -7  -2  10        9.30       18.55      8.61 o 
  -6  -2  10        0.90        5.87      4.87 o 
  -5  -2  10       90.35      101.66      9.54 o 
  -4  -2  10        0.71       -2.24      2.66 o 
  -3  -2  10       21.80       28.65      5.45 o 
  -2  -2  10       45.67       50.56      5.68 o 
  -1  -2  10       61.77       68.96      5.33 o 
   0  -2  10      216.62      221.32      7.32 o 
   1  -2  10      147.87      149.87      8.77 o 
   2  -2  10      106.85      110.61      7.87 o 
   3  -2  10      107.17       85.72     11.54 o 
   4  -2  10       18.68       24.55      5.27 o 
   5  -2  10      135.21      161.74     14.33 o 
   6  -2  10       13.75       22.38      8.56 o 
   7  -2  10       36.43       34.32      9.55 o 
   8  -2  10       10.85        6.43     10.93 o 
 -10  -1  10        0.87        4.61      6.77 o 
  -9  -1  10       72.13       67.80     16.97 o 
  -8  -1  10        0.25        0.31      6.68 o 
  -7  -1  10       48.82       50.29      7.94 o 
  -6  -1  10       13.42       23.87      6.54 o 
  -5  -1  10       70.30       64.90      7.18 o 
  -4  -1  10        9.29        6.39      4.39 o 
  -3  -1  10      108.40      122.87      6.75 o 
  -2  -1  10       11.97       10.72      3.80 o 
  -1  -1  10       82.93       79.31      5.39 o 
   0  -1  10       20.41       20.18      3.32 o 
   1  -1  10      331.11      313.29      8.41 o 
   2  -1  10       23.37       18.26      4.43 o 
   3  -1  10      192.95      178.79     25.84 o 
   4  -1  10       35.71       29.11     11.18 o 
   5  -1  10       10.14        1.41      6.81 o 
   6  -1  10       12.53       11.98      7.46 o 
   7  -1  10        2.79        7.68     13.50 o 
   8  -1  10       31.58       44.82     13.88 o 
 -10   0  10        4.68        5.65      6.68 o 
  -9   0  10        0.72        2.57      5.52 o 
  -8   0  10        0.09        3.86      5.09 o 
  -7   0  10        0.31       -3.09      3.62 o 
  -6   0  10       14.56       10.85      4.49 o 
  -5   0  10       16.89       21.18      4.58 o 
  -4   0  10        2.91       -0.15      3.09 o 
  -3   0  10        8.94        6.81      3.13 o 
  -2   0  10      144.98      157.40      7.61 o 
  -1   0  10        0.27        0.89      2.80 o 
   0   0  10      438.17      427.46     12.33 o 
   1   0  10       53.53       58.41      5.73 o 
   2   0  10        1.65        6.55      5.34 o 
   3   0  10       69.89       69.30      9.08 o 
   4   0  10       20.26       12.47      6.67 o 
   5   0  10        4.21        9.60      6.77 o 
   6   0  10       20.81       11.68      7.72 o 
   7   0  10        7.57        7.14      9.25 o 
   8   0  10       20.56       15.01      9.90 o 
 -10   1  10       16.08       24.69     10.67 o 
  -9   1  10        4.36        6.91      6.17 o 
  -8   1  10        0.89       -3.82      3.82 o 
  -7   1  10        3.13        4.19      3.91 o 
  -6   1  10       24.55       19.25      5.22 o 
  -5   1  10        0.01       -0.71      3.43 o 
  -4   1  10       26.35       32.21      4.09 o 
  -3   1  10      149.39      169.79      7.98 o 
  -2   1  10       35.07       36.11      5.25 o 
  -1   1  10      942.00      940.97     19.00 o 
   0   1  10      262.71      278.79     10.53 o 
   1   1  10      466.38      475.98     13.27 o 
   2   1  10        0.71        4.52      5.55 o 
   3   1  10       11.50        9.09      6.94 o 
   4   1  10       18.37       15.73      7.06 o 
   5   1  10        0.14        2.95      6.18 o 
   6   1  10        6.95        1.22      6.95 o 
   7   1  10        3.80       -7.20      7.20 o 
 -10   2  10        7.08       10.20      5.62 o 
  -9   2  10       11.36       14.77      8.81 o 
  -8   2  10        3.56        1.36      4.30 o 
  -7   2  10       19.21       33.07      5.71 o 
  -6   2  10      122.40      139.68      9.29 o 
  -5   2  10        1.53        2.84      4.85 o 
  -4   2  10      123.79      123.02     10.19 o 
  -3   2  10        9.72       11.20      5.37 o 
  -2   2  10        1.58        6.35      3.77 o 
  -1   2  10       36.90       26.13      5.17 o 
   0   2  10        0.01        2.35      3.60 o 
   1   2  10       36.40       36.85      4.81 o 
   2   2  10        7.85        7.71      4.30 o 
   3   2  10        7.67       17.35      6.36 o 
   4   2  10        0.67       -1.23      5.67 o 
   5   2  10       21.45       10.41     10.67 o 
   6   2  10        1.52        0.73      9.13 o 
   7   2  10        7.96        0.55      7.89 o 
 -10   3  10        0.01        0.23      6.61 o 
  -9   3  10       15.29       21.43      7.11 o 
  -8   3  10        4.01        4.74      3.61 o 
  -7   3  10        0.32        2.41      4.80 o 
  -6   3  10       30.31       33.71      7.46 o 
  -5   3  10       15.35        2.29      4.75 o 
  -4   3  10       47.90       59.10      8.40 o 
  -3   3  10        4.51        0.13      3.63 o 
  -2   3  10        6.98       -0.92      3.77 o 
  -1   3  10       29.61       23.37      5.06 o 
   0   3  10       40.73       49.33      6.27 o 
   1   3  10        0.00       -2.71      3.84 o 
   2   3  10        1.01        0.49      4.11 o 
   3   3  10       14.04       13.00      5.26 o 
   4   3  10        8.72        5.59      6.41 o 
   5   3  10        9.00       -4.82     13.88 o 
   6   3  10        1.71       -0.72     11.83 o 
  -9   4  10        0.08        4.10      5.93 o 
  -8   4  10        7.33       12.51      6.94 o 
  -7   4  10        4.48        4.53      5.53 o 
  -6   4  10        2.53       -0.39      4.88 o 
  -5   4  10       14.89        3.16     11.18 o 
  -4   4  10        0.16       -3.86      6.56 o 
  -3   4  10        6.29       13.51      5.44 o 
  -2   4  10       10.84        7.30      4.33 o 
  -1   4  10       23.25       19.93      5.85 o 
   0   4  10       45.64       54.56      6.73 o 
   1   4  10        0.02       -1.04      4.12 o 
   2   4  10       25.09       32.08      6.23 o 
   3   4  10        1.46       -1.14      4.49 o 
   4   4  10       18.32       13.01      6.81 o 
   5   4  10        7.36       -1.23      7.03 o 
  -9   5  10        1.57        8.44      6.60 o 
  -8   5  10        0.13       -7.97      7.97 o 
  -7   5  10       29.99       35.41     11.31 o 
  -6   5  10        1.15        3.82      5.37 o 
  -5   5  10       19.48       19.64      6.60 o 
  -4   5  10       12.56        6.91      5.93 o 
  -3   5  10        2.12        2.03      5.34 o 
  -2   5  10        2.27        1.77      5.52 o 
  -1   5  10       26.37       29.67      5.98 o 
   0   5  10        4.67        3.40      7.53 o 
   1   5  10       30.14       28.28      6.48 o 
   2   5  10       27.10       24.03      9.00 o 
   3   5  10       48.39       41.21      7.08 o 
   4   5  10       32.57       43.71      9.53 o 
  -8   6  10        8.35       14.29     12.08 o 
  -7   6  10       20.39       13.28     14.27 o 
  -6   6  10        0.98       -5.26      5.26 o 
  -5   6  10      103.09      115.46     12.59 o 
  -4   6  10        4.49        6.15      5.91 o 
  -3   6  10        3.84        9.06      6.48 o 
  -2   6  10        0.73        0.78      5.27 o 
  -1   6  10       10.50        6.12      4.84 o 
   0   6  10        6.55       10.45      5.20 o 
   1   6  10        2.69       -0.44      5.03 o 
   2   6  10        9.60       20.41      6.16 o 
   3   6  10        8.82        3.35      5.90 o 
  -7   7  10       19.17       25.45      8.73 o 
  -6   7  10       22.78       16.13      7.10 o 
  -5   7  10       47.78       47.04      9.36 o 
  -4   7  10       36.36       35.15      8.72 o 
  -3   7  10       35.22       22.68      8.08 o 
  -2   7  10       32.60       28.45      6.32 o 
  -1   7  10       61.45       64.36      8.08 o 
   0   7  10        0.09       -1.32      5.18 o 
   1   7  10       37.09       32.47      9.19 o 
   2   7  10        1.22        0.07     12.95 o 
  -6   8  10       26.55       33.16     13.11 o 
  -5   8  10       19.17       27.01      8.95 o 
  -4   8  10        1.03       -4.22      6.54 o 
  -3   8  10       30.39       26.07      8.52 o 
  -2   8  10        5.40        7.96      7.91 o 
  -1   8  10        0.07       -0.05      6.41 o 
   0 -11  11       15.75        8.35      7.65 o 
   1 -11  11        0.70       -3.27      6.22 o 
   2 -11  11        0.81       -5.54      8.10 o 
   3 -11  11        7.23        9.76      7.75 o 
  -2 -10  11        0.11       -5.51      6.50 o 
  -1 -10  11        0.39       -5.80      5.80 o 
   0 -10  11       13.88       20.67      8.33 o 
   1 -10  11       20.76       21.47      7.91 o 
   2 -10  11       11.38        0.81      6.77 o 
   3 -10  11       24.44       27.71      8.16 o 
   4 -10  11       57.04       49.47     10.17 o 
   5 -10  11        0.87        1.58      7.00 o 
  -4  -9  11       18.03       22.42     10.23 o 
  -3  -9  11       21.90       32.65      9.17 o 
  -2  -9  11       27.71       42.00     14.78 o 
  -1  -9  11        5.75        1.22      7.84 o 
   0  -9  11        0.21       -6.17      6.17 o 
   1  -9  11        0.67        3.00      6.48 o 
   2  -9  11        5.60       16.08      7.21 o 
   3  -9  11       12.79       15.97      6.59 o 
   4  -9  11       39.62       42.44      8.88 o 
   5  -9  11       19.95       13.99     12.47 o 
   6  -9  11       19.31       14.81      7.13 o 
  -5  -8  11        2.63        3.33      5.55 o 
  -4  -8  11        9.11        8.92      5.35 o 
  -3  -8  11       19.62       28.81      8.31 o 
  -2  -8  11        0.06        4.34      6.07 o 
  -1  -8  11       29.00       37.96      7.96 o 
   0  -8  11        3.56        8.84      5.99 o 
   1  -8  11       19.08        6.97      5.52 o 
   2  -8  11       37.96       42.74      8.34 o 
   3  -8  11        7.81        3.66      5.91 o 
   4  -8  11       23.16       26.79      7.14 o 
   5  -8  11        4.98        6.39      8.98 o 
   6  -8  11       15.89       14.91     16.66 o 
   7  -8  11        6.63       -5.60      5.60 o 
  -6  -7  11        7.73       14.08      7.06 o 
  -5  -7  11        3.92        6.17      5.39 o 
  -4  -7  11       40.47       50.97     13.35 o 
  -3  -7  11        1.63       -2.03      4.35 o 
  -2  -7  11       11.04       18.52      6.67 o 
  -1  -7  11        0.03       -5.05      5.05 o 
   0  -7  11        1.91        2.08      5.66 o 
   1  -7  11        6.89        0.26      5.12 o 
   2  -7  11        2.98        7.00      5.49 o 
   3  -7  11       25.99       25.03      6.11 o 
   4  -7  11        5.07        2.29      6.91 o 
   5  -7  11       17.59       18.16      6.53 o 
   6  -7  11        3.83       -6.67      6.67 o 
   7  -7  11        1.13       -8.58      9.73 o 
  -7  -6  11        4.17       -0.29      5.68 o 
  -6  -6  11       23.00       23.11     10.41 o 
  -5  -6  11        7.28        6.92     10.03 o 
  -4  -6  11       46.56       50.64      6.70 o 
  -3  -6  11        0.36        1.83      4.05 o 
  -2  -6  11       22.78       24.70      5.09 o 
  -1  -6  11       44.47       42.78      8.48 o 
   0  -6  11       34.31       35.95      6.81 o 
   1  -6  11        3.37        7.71      5.45 o 
   2  -6  11       10.78        7.40      5.51 o 
   3  -6  11       14.98       12.84      5.65 o 
   4  -6  11        2.96        1.72      5.29 o 
   5  -6  11       46.32       41.06     11.92 o 
   6  -6  11        0.31       -8.42      8.42 o 
   7  -6  11       16.18       21.35      7.14 o 
   8  -6  11       20.70       28.51      8.11 o 
  -7  -5  11        2.05       11.10      6.41 o 
  -6  -5  11        8.19        7.70      5.71 o 
  -5  -5  11        1.19        3.35      4.20 o 
  -4  -5  11        2.99       -0.88      4.18 o 
  -3  -5  11       19.21       30.56      5.32 o 
  -2  -5  11        7.37       13.10      4.35 o 
  -1  -5  11       54.53       46.62      7.09 o 
   0  -5  11      105.10      110.49      8.26 o 
   1  -5  11        0.19       -0.11      4.53 o 
   2  -5  11       63.13       68.23      7.33 o 
   3  -5  11       22.28       24.16      6.06 o 
   4  -5  11       13.69        7.13      5.11 o 
   5  -5  11       17.20       14.50      5.78 o 
   6  -5  11        0.19        0.14      5.12 o 
   7  -5  11        7.68        4.44      5.68 o 
   8  -5  11       31.53       42.77     17.90 o 
  -8  -4  11       10.90       12.56      6.88 o 
  -7  -4  11        4.39        4.41      5.30 o 
  -6  -4  11       20.13       19.33      6.15 o 
  -5  -4  11       53.47       53.04      7.91 o 
  -4  -4  11       35.97       24.45      5.07 o 
  -3  -4  11       86.93      101.22      7.95 o 
  -2  -4  11       56.07       47.62      5.50 o 
  -1  -4  11       34.77       35.68      4.76 o 
   0  -4  11       95.07       88.53      7.39 o 
   1  -4  11        0.14       -0.38      4.16 o 
   2  -4  11       33.53       24.81      5.24 o 
   3  -4  11        3.12       -4.81      5.95 o 
   4  -4  11        0.13        4.76      4.80 o 
   5  -4  11        9.03        6.94      9.70 o 
   6  -4  11        0.21       -4.81      4.81 o 
   7  -4  11        1.01        6.81      8.50 o 
   8  -4  11       16.86       -2.67      8.92 o 
  -8  -3  11       19.82       16.73      6.80 o 
  -7  -3  11        3.06        6.60     14.14 o 
  -6  -3  11        4.51        5.47      5.34 o 
  -5  -3  11        1.91        6.57      7.97 o 
  -4  -3  11       10.16        4.70      3.80 o 
  -3  -3  11        0.11       -0.56      2.97 o 
  -2  -3  11      144.80      153.98      6.62 o 
  -1  -3  11        2.49        4.90      3.19 o 
   0  -3  11       82.84       89.45      7.57 o 
   1  -3  11        2.50        4.88      3.95 o 
   2  -3  11       81.69       81.72      7.36 o 
   3  -3  11       58.15       68.32      7.11 o 
   4  -3  11      135.68      150.56     10.29 o 
   5  -3  11       10.23        7.28     11.05 o 
   6  -3  11        8.04       -6.12     11.18 o 
   7  -3  11       30.80       28.89     10.39 o 
   8  -3  11       33.94       25.07     11.36 o 
  -9  -2  11       22.30       36.75     10.80 o 
  -8  -2  11        8.94       12.98      6.73 o 
  -7  -2  11        0.25        0.96      5.16 o 
  -6  -2  11       32.07       33.29     15.17 o 
  -5  -2  11       39.61       44.25      9.64 o 
  -4  -2  11      111.81      109.40      9.68 o 
  -3  -2  11       55.25       64.12      5.48 o 
  -2  -2  11       59.39       59.62      5.26 o 
  -1  -2  11      143.63      156.09      7.03 o 
   0  -2  11        4.64        2.98      2.89 o 
   1  -2  11       64.78       80.92      6.88 o 
   2  -2  11        2.35        2.30      3.84 o 
   3  -2  11        6.65        5.55      5.89 o 
   4  -2  11       66.40       80.48     14.52 o 
   5  -2  11       17.54       15.18     12.73 o 
   6  -2  11        4.26       -4.50      6.28 o 
   7  -2  11        6.42       -3.46     11.31 o 
   8  -2  11       47.99       51.16     21.21 o 
  -9  -1  11        0.25        4.49      6.62 o 
  -8  -1  11        9.21        6.95      5.71 o 
  -7  -1  11        0.98        6.25     10.41 o 
  -6  -1  11       24.99       30.85      6.56 o 
  -5  -1  11      109.75      124.12      8.60 o 
  -4  -1  11      203.91      208.26     11.16 o 
  -3  -1  11       24.33       23.08      4.20 o 
  -2  -1  11       33.68       35.36      4.45 o 
  -1  -1  11        0.51        1.34      2.87 o 
   0  -1  11       54.55       49.97      4.60 o 
   1  -1  11       39.50       43.39      7.61 o 
   2  -1  11       20.16       26.62      8.61 o 
   3  -1  11        0.39        1.81      5.56 o 
   4  -1  11       45.66       53.48     11.44 o 
   5  -1  11        0.15       -1.98      7.97 o 
   6  -1  11       24.39       19.95      9.20 o 
   7  -1  11        0.84       -0.77      9.00 o 
  -9   0  11        0.00       -5.18      5.18 o 
  -8   0  11        6.24        3.58      5.42 o 
  -7   0  11        6.02       10.70      4.79 o 
  -6   0  11        5.86        8.06      6.81 o 
  -5   0  11        1.95        1.89      3.95 o 
  -4   0  11      105.60      110.10      8.20 o 
  -3   0  11       74.12       88.37      6.02 o 
  -2   0  11      346.73      339.70     10.83 o 
  -1   0  11      223.67      235.22      9.63 o 
   0   0  11      481.54      496.62     13.69 o 
   1   0  11      121.13      127.20     11.54 o 
   2   0  11       10.72        6.72      5.99 o 
   3   0  11       62.53       47.20      8.67 o 
   4   0  11        0.40        0.87      6.41 o 
   5   0  11        2.39        0.64      6.07 o 
   6   0  11        7.32        7.33      8.26 o 
   7   0  11       16.59        6.49     21.47 o 
  -9   1  11        3.99        6.58     13.62 o 
  -8   1  11        1.14       10.88      4.96 o 
  -7   1  11       18.46        9.98      4.82 o 
  -6   1  11       44.74       45.25      7.45 o 
  -5   1  11       49.58       60.39      5.57 o 
  -4   1  11      143.97      155.56     11.93 o 
  -3   1  11        8.13        5.96      3.92 o 
  -2   1  11       20.82       23.23      4.61 o 
  -1   1  11       14.21       15.30      4.43 o 
   0   1  11        4.05        2.78      4.07 o 
   1   1  11        0.14       -1.96      3.48 o 
   2   1  11       13.77       19.54      6.73 o 
   3   1  11       83.64       92.99     10.93 o 
   4   1  11        6.38       10.81      6.84 o 
   5   1  11        5.73       -3.40      6.42 o 
   6   1  11        0.27        2.11      7.56 o 
  -9   2  11       19.20       18.89      6.15 o 
  -8   2  11        4.03        1.62      4.80 o 
  -7   2  11        4.59        3.62      3.66 o 
  -6   2  11       29.97       30.15      6.92 o 
  -5   2  11       21.49       21.85     10.15 o 
  -4   2  11       52.15       47.36      7.90 o 
  -3   2  11        0.24       -2.83      4.00 o 
  -2   2  11        5.79        2.77      3.92 o 
  -1   2  11        0.39       -3.59      3.59 o 
   0   2  11       53.09       51.70      6.53 o 
   1   2  11        1.79        6.31      4.21 o 
   2   2  11        0.48       -4.53      4.53 o 
   3   2  11       57.44       61.61      9.61 o 
   4   2  11        0.00       -5.32     12.21 o 
   5   2  11        9.82       -6.67      6.67 o 
   6   2  11       34.53       37.61      9.93 o 
  -9   3  11        6.42       10.06      5.84 o 
  -8   3  11       11.11       11.19      6.36 o 
  -7   3  11       12.59       11.12      5.98 o 
  -6   3  11       11.38        8.19      4.85 o 
  -5   3  11       97.69      106.02     11.95 o 
  -4   3  11       12.05        5.70     14.27 o 
  -3   3  11       48.69       46.79     16.20 o 
  -2   3  11        0.76       -0.46      6.47 o 
  -1   3  11       78.67       80.55      8.08 o 
   0   3  11        1.74       -1.19      4.23 o 
   1   3  11       12.75       16.16      4.36 o 
   2   3  11       10.82       11.19      4.94 o 
   3   3  11        0.27        0.26      5.89 o 
   4   3  11       20.36       31.46      8.63 o 
   5   3  11        7.26       -2.83      6.36 o 
  -8   4  11       10.76       13.18      6.60 o 
  -7   4  11        0.14       -4.79      4.79 o 
  -6   4  11        4.73       11.99      6.04 o 
  -5   4  11       14.71       16.00      6.42 o 
  -4   4  11        0.82        4.52      5.50 o 
  -3   4  11        9.02        7.24      8.87 o 
  -2   4  11        6.67       -4.04      4.04 o 
  -1   4  11       10.26       10.78      5.03 o 
   0   4  11        0.30       -1.07      4.68 o 
   1   4  11        0.02        3.56      6.68 o 
   2   4  11       65.82       65.99      9.19 o 
   3   4  11        1.59        5.53      6.73 o 
   4   4  11       35.73       31.60     11.95 o 
  -8   5  11        2.99        3.12      6.54 o 
  -7   5  11        0.35       -0.94      6.04 o 
  -6   5  11       36.40       27.62     10.03 o 
  -5   5  11       10.03       13.13      7.03 o 
  -4   5  11        4.64       10.74      6.36 o 
  -3   5  11        0.78       -5.42      5.42 o 
  -2   5  11        0.63        7.93      4.69 o 
  -1   5  11        1.97        3.56      4.69 o 
   0   5  11       21.17       18.88      5.87 o 
   1   5  11        0.65        4.32      6.01 o 
   2   5  11       44.56       54.60      7.66 o 
   3   5  11        2.63       15.14      7.45 o 
  -7   6  11        3.08       -0.93      5.85 o 
  -6   6  11       60.77       54.66     11.70 o 
  -5   6  11        2.59        5.88     10.15 o 
  -4   6  11       20.85       18.40      7.94 o 
  -3   6  11        5.70        9.01      6.84 o 
  -2   6  11       19.69       18.62     18.12 o 
  -1   6  11       28.58       33.06      7.01 o 
   0   6  11       12.30        6.08      5.56 o 
   1   6  11        8.74        9.77      8.97 o 
   2   6  11        4.35       -4.04      5.98 o 
  -6   7  11       29.28       30.08     14.14 o 
  -5   7  11        6.23       11.60      7.81 o 
  -4   7  11       21.22       29.53      8.36 o 
  -3   7  11        0.00        0.10      6.70 o 
  -2   7  11        0.51        0.51      6.88 o 
  -1   7  11        2.79        1.85      5.61 o 
   0   7  11        1.28       -1.54      5.73 o 
  -1 -10  12        7.75       11.79      8.13 o 
   0 -10  12        2.40        2.49      7.87 o 
   1 -10  12        5.06        0.22      6.97 o 
   2 -10  12        8.70        8.16      8.48 o 
   3 -10  12        0.00       -5.77      6.46 o 
   4 -10  12       44.21       48.48     11.83 o 
  -3  -9  12        0.02       -7.71      7.71 o 
  -2  -9  12       17.46       13.78      7.76 o 
  -1  -9  12        0.00       -3.53      6.36 o 
   0  -9  12        0.23       -6.09      6.56 o 
   1  -9  12        5.62        5.69      6.79 o 
   2  -9  12       31.77       31.87      8.27 o 
   3  -9  12        2.31       -3.26      6.51 o 
   4  -9  12        9.21       -1.05      6.62 o 
   5  -9  12        5.05       12.14      7.32 o 
  -4  -8  12        6.58       23.03      8.21 o 
  -3  -8  12        0.79       -0.93      9.00 o 
  -2  -8  12       19.67       16.36      7.37 o 
  -1  -8  12        4.24        5.37      5.98 o 
   0  -8  12        5.92        9.87      6.36 o 
   1  -8  12        0.29       -4.84      5.28 o 
   2  -8  12       42.55       28.97      7.91 o 
   3  -8  12        3.84       -4.19      4.90 o 
   4  -8  12       10.72        2.08      6.25 o 
   5  -8  12        0.41       -3.11      5.71 o 
   6  -8  12        0.06        5.12      8.30 o 
  -5  -7  12        1.73        4.22     13.37 o 
  -4  -7  12        3.32        4.45      5.02 o 
  -3  -7  12        1.76        4.19      6.81 o 
  -2  -7  12       22.19       25.42      7.53 o 
  -1  -7  12        0.69        5.24      5.74 o 
   0  -7  12       25.72       33.28      7.53 o 
   1  -7  12        0.94        2.18     11.05 o 
   2  -7  12       54.58       55.27      8.63 o 
   3  -7  12        0.58        2.80      5.30 o 
   4  -7  12       22.84       20.83      8.13 o 
   5  -7  12       15.03        9.83      6.73 o 
   6  -7  12       13.28       10.03      6.92 o 
   7  -7  12        6.92      -11.05     18.77 o 
  -6  -6  12        0.04       12.72      6.44 o 
  -5  -6  12        2.57        7.56      6.08 o 
  -4  -6  12        0.58       -0.33      4.21 o 
  -3  -6  12        9.43       10.05      6.33 o 
  -2  -6  12        3.08       -2.31      8.74 o 
  -1  -6  12        1.44        5.30      5.74 o 
   0  -6  12        0.03       -0.84      5.06 o 
   1  -6  12        2.12        5.11      5.31 o 
   2  -6  12       19.09       27.64      6.22 o 
   3  -6  12        0.06       -5.42      6.12 o 
   4  -6  12       17.68       12.66      8.38 o 
   5  -6  12       16.98       11.14      6.54 o 
   6  -6  12        0.13       -4.90      6.24 o 
   7  -6  12        8.53       -6.50      6.50 o 
  -7  -5  12        0.56       -2.98      5.81 o 
  -6  -5  12        6.59       10.43      6.27 o 
  -5  -5  12        0.91       -0.54      5.34 o 
  -4  -5  12        5.31       10.23      4.50 o 
  -3  -5  12        3.34       -5.02      6.15 o 
  -2  -5  12        1.33        8.13      5.44 o 
  -1  -5  12        1.23       -2.31      4.54 o 
   0  -5  12       15.91       -1.12      4.21 o 
   1  -5  12       68.23       67.20      7.57 o 
   2  -5  12       10.73        5.21      5.01 o 
   3  -5  12       11.83        6.44      6.54 o 
   4  -5  12        9.29        9.71      5.55 o 
   5  -5  12        3.91        2.40      5.40 o 
   6  -5  12        3.29        7.04     10.16 o 
   7  -5  12        0.74       -8.02      8.02 o 
  -7  -4  12        0.32        4.37      6.43 o 
  -6  -4  12        1.43        5.83      5.72 o 
  -5  -4  12        1.52        6.36      5.23 o 
  -4  -4  12        1.01       -1.39      3.90 o 
  -3  -4  12       38.02       32.28      5.35 o 
  -2  -4  12        0.35       -0.44      5.78 o 
  -1  -4  12        0.04       -4.08      4.08 o 
   0  -4  12       29.32       23.55      5.50 o 
   1  -4  12       10.65       16.76      5.14 o 
   2  -4  12       39.01       30.75      5.91 o 
   3  -4  12        0.05       -0.10      4.71 o 
   4  -4  12       38.64       45.99      8.00 o 
   5  -4  12        9.93        1.21      7.43 o 
   6  -4  12       24.17       10.44     16.45 o 
   7  -4  12        4.57       -5.55      8.95 o 
  -8  -3  12       23.35       30.52      8.61 o 
  -7  -3  12        2.18        5.53      5.97 o 
  -6  -3  12        5.28        1.22      9.25 o 
  -5  -3  12        0.08        5.17      5.26 o 
  -4  -3  12       26.01       21.21      6.04 o 
  -3  -3  12       65.75       79.74      6.89 o 
  -2  -3  12       19.66       17.63      3.90 o 
  -1  -3  12        0.21       -3.39      3.39 o 
   0  -3  12        0.07       -3.05      3.69 o 
   1  -3  12        1.50        3.00      4.33 o 
   2  -3  12        2.10       -0.15      4.18 o 
   3  -3  12       18.59       14.11      7.60 o 
   4  -3  12        2.91       -5.10      6.73 o 
   5  -3  12        0.09       -7.83      8.23 o 
   6  -3  12       20.42       20.72      9.94 o 
   7  -3  12        3.95       -8.15      8.43 o 
  -8  -2  12        4.52        0.84      6.09 o 
  -7  -2  12        0.74       -5.16      5.16 o 
  -6  -2  12       18.15       15.63      5.99 o 
  -5  -2  12       10.26        6.07      5.05 o 
  -4  -2  12        5.68        4.05      4.15 o 
  -3  -2  12       23.93       23.67      5.45 o 
  -2  -2  12       16.67       15.80      4.13 o 
  -1  -2  12        9.25       10.56      3.37 o 
   0  -2  12        5.17        4.43      3.98 o 
   1  -2  12       14.02        9.15      6.04 o 
   2  -2  12        4.34       14.17      7.06 o 
   3  -2  12       95.72      115.82     12.51 o 
   4  -2  12       77.54       86.92     11.67 o 
   5  -2  12       27.27       36.39      9.57 o 
   6  -2  12       12.47       -3.55      7.66 o 
   7  -2  12        2.25       -0.33      9.07 o 
  -8  -1  12        7.61        5.70      7.07 o 
  -7  -1  12        2.69       11.55      5.99 o 
  -6  -1  12       15.48       11.79     13.50 o 
  -5  -1  12        2.55        2.72      4.15 o 
  -4  -1  12      281.57      303.50     11.60 o 
  -3  -1  12        3.96        1.90      3.61 o 
  -2  -1  12      355.66      392.30     11.06 o 
  -1  -1  12       10.85       12.59      4.26 o 
   0  -1  12      264.12      249.83     13.63 o 
   1  -1  12       11.01       12.19      6.45 o 
   2  -1  12       39.47       20.39     12.85 o 
   3  -1  12        0.01       -5.16      5.16 o 
   4  -1  12       34.18       47.76      9.91 o 
   5  -1  12       21.93       27.40      8.96 o 
   6  -1  12        0.89        0.93      7.78 o 
  -8   0  12       10.72        5.77      6.72 o 
  -7   0  12       26.20       29.75      7.41 o 
  -6   0  12        4.47        5.05      4.55 o 
  -5   0  12        1.54        5.50      4.27 o 
  -4   0  12      105.10      108.65     11.29 o 
  -3   0  12       11.10        3.91      4.26 o 
  -2   0  12       10.14        3.14      3.92 o 
  -1   0  12        1.73        2.60      4.03 o 
   0   0  12        5.49        6.01      7.54 o 
   1   0  12       19.18       23.52      6.91 o 
   2   0  12      115.86      121.01     12.45 o 
   3   0  12        0.17       -3.21      5.99 o 
   4   0  12        8.00       14.79      7.53 o 
   5   0  12        0.89        5.94      8.48 o 
   6   0  12        1.73       -5.82      7.97 o 
  -8   1  12        0.83       -1.31      5.08 o 
  -7   1  12        5.53        2.36      4.65 o 
  -6   1  12        5.01        7.81      4.61 o 
  -5   1  12        9.49        8.11      9.90 o 
  -4   1  12       42.55       33.34      6.94 o 
  -3   1  12        0.00        2.05      4.80 o 
  -2   1  12       41.29       39.90      5.84 o 
  -1   1  12        9.56        9.75      5.52 o 
   0   1  12       26.88       30.04      5.79 o 
   1   1  12       10.57       27.88      7.18 o 
   2   1  12       41.51       48.99      9.00 o 
   3   1  12       52.26       49.20      9.63 o 
   4   1  12       11.34       16.55      7.90 o 
   5   1  12        0.63        6.06      7.60 o 
  -8   2  12       14.96       16.13      6.77 o 
  -7   2  12        5.68       10.14      5.52 o 
  -6   2  12       21.84       21.44      6.67 o 
  -5   2  12       27.84       38.60      7.75 o 
  -4   2  12        0.03       -1.08      4.46 o 
  -3   2  12       17.12       16.65      6.43 o 
  -2   2  12        3.33        2.04      4.40 o 
  -1   2  12        8.63        6.46      4.43 o 
   0   2  12        7.85       13.01      4.83 o 
   1   2  12       26.60       38.52     18.25 o 
   2   2  12        2.24        1.98      7.84 o 
   3   2  12        0.05       -5.37      5.37 o 
   4   2  12       22.90       20.41      8.67 o 
   5   2  12        0.18       -6.73      6.73 o 
  -8   3  12       20.18       26.06      8.35 o 
  -7   3  12        2.35        3.76      5.42 o 
  -6   3  12       22.46       19.09      6.94 o 
  -5   3  12       40.60       29.34      7.56 o 
  -4   3  12       10.60        8.68      5.87 o 
  -3   3  12       20.41       13.38      6.07 o 
  -2   3  12       50.91       53.33      9.36 o 
  -1   3  12        4.49        0.09      4.49 o 
   0   3  12        0.88       -3.74      4.45 o 
   1   3  12       20.69       20.98      5.57 o 
   2   3  12       36.60       58.96     10.08 o 
   3   3  12        4.55        7.33      7.43 o 
   4   3  12       25.40       25.96      9.09 o 
  -7   4  12        4.51       -1.18      5.56 o 
  -6   4  12       18.31        4.76      9.51 o 
  -5   4  12        4.18        3.36      5.98 o 
  -4   4  12        6.95       10.09     13.11 o 
  -3   4  12        8.20        3.52      6.22 o 
  -2   4  12        1.83        2.25      4.75 o 
  -1   4  12        6.83       16.31      5.46 o 
   0   4  12        4.55        8.91      5.19 o 
   1   4  12       14.36       22.95     10.10 o 
   2   4  12        8.98        2.81      6.41 o 
   3   4  12        1.80       -2.05      9.77 o 
  -7   5  12       20.85       31.25      8.46 o 
  -6   5  12       11.50       11.18      7.29 o 
  -5   5  12        1.23       -1.00      7.33 o 
  -4   5  12       13.20       11.13      6.61 o 
  -3   5  12        2.01       -4.37      5.93 o 
  -2   5  12       23.30       44.26      8.93 o 
  -1   5  12        2.34        8.67      5.49 o 
   0   5  12        4.71        1.23      5.43 o 
   1   5  12       17.39       21.42      6.41 o 
   2   5  12        0.18       -1.00      6.18 o 
  -5   6  12        0.95       -3.25      6.30 o 
  -4   6  12        8.44       18.71      9.77 o 
  -3   6  12        2.37        3.67      6.90 o 
  -2   6  12        5.39        2.70     11.18 o 
  -1   6  12        7.06        2.64      5.65 o 
   0   6  12        1.86       -5.62      5.62 o 
  -1  -9  13        1.41        4.09      7.27 o 
   0  -9  13        7.55       -5.59      7.58 o 
   1  -9  13        0.34        8.25     14.65 o 
   2  -9  13       27.17       40.04      9.15 o 
   3  -9  13        1.85        2.43      6.62 o 
  -3  -8  13       16.75        6.68      7.58 o 
  -2  -8  13       42.12       44.81      9.69 o 
  -1  -8  13       17.84       19.05      7.76 o 
   0  -8  13       18.07        6.26      6.91 o 
   1  -8  13        0.08       -0.63      7.20 o 
   2  -8  13       25.43       32.99      8.48 o 
   3  -8  13        0.08        2.37      6.66 o 
   4  -8  13       20.30       27.94      8.23 o 
   5  -8  13        0.49       -5.77      6.68 o 
  -4  -7  13        0.02       -5.98      6.36 o 
  -3  -7  13        1.67      -10.15     10.15 o 
  -2  -7  13       34.00       47.08      9.04 o 
  -1  -7  13        7.84        7.37      6.54 o 
   0  -7  13       18.08       24.12      7.35 o 
   1  -7  13        1.94        5.76      5.91 o 
   2  -7  13       38.82       47.70     18.00 o 
   3  -7  13       12.83       26.32      7.36 o 
   4  -7  13       18.36       10.21     10.06 o 
   5  -7  13        0.00       -5.35      5.35 o 
  -5  -6  13        1.93        1.26      4.72 o 
  -4  -6  13       20.59       24.68     10.28 o 
  -3  -6  13       13.30        3.05      6.15 o 
  -2  -6  13        0.36       -7.69      9.77 o 
  -1  -6  13       23.53       30.63      7.27 o 
   0  -6  13        0.00        0.37      5.26 o 
   1  -6  13        3.09       -0.47      5.44 o 
   2  -6  13       16.08        6.95      5.90 o 
   3  -6  13       10.97        8.67      7.77 o 
   4  -6  13       15.60       26.18      7.14 o 
   5  -6  13        2.61       -1.23     10.19 o 
   6  -6  13       12.76        1.85     10.23 o 
  -6  -5  13        5.13        4.44      7.84 o 
  -5  -5  13        0.09        4.67      5.60 o 
  -4  -5  13       14.78       21.42      6.90 o 
  -3  -5  13       10.62       20.53      6.44 o 
  -2  -5  13        2.08        8.52      5.72 o 
  -1  -5  13       43.95       42.52      7.89 o 
   0  -5  13        0.33        2.28      4.51 o 
   1  -5  13       16.11        0.34      4.94 o 
   2  -5  13       18.45       23.29      6.16 o 
   3  -5  13       25.12       19.11      6.40 o 
   4  -5  13       17.06        4.52      5.86 o 
   5  -5  13        1.32       -8.09      8.09 o 
   6  -5  13       18.12        5.15      9.30 o 
  -6  -4  13        0.38        4.46      6.15 o 
  -5  -4  13        6.62        5.23      6.04 o 
  -4  -4  13       10.84        9.83      5.68 o 
  -3  -4  13       27.78       38.00      7.24 o 
  -2  -4  13        5.51       11.44      5.63 o 
  -1  -4  13       16.09       16.15      5.38 o 
   0  -4  13        1.52       -1.23      4.38 o 
   1  -4  13        3.87       -2.60      4.58 o 
   2  -4  13        7.97        5.76      6.70 o 
   3  -4  13        2.53       -5.03      6.54 o 
   4  -4  13        1.49       -5.21     15.55 o 
   5  -4  13        0.04       -7.80      7.80 o 
   6  -4  13       13.95       -6.80      8.13 o 
  -7  -3  13        2.44       15.22      6.95 o 
  -6  -3  13        0.54       13.69      5.97 o 
  -5  -3  13        9.57       18.06      6.15 o 
  -4  -3  13        6.93        8.12      5.18 o 
  -3  -3  13        3.75        4.36      5.51 o 
  -2  -3  13        0.82        7.66      4.32 o 
  -1  -3  13       12.35       16.73      5.09 o 
   0  -3  13        9.62        1.81      4.46 o 
   1  -3  13       11.17       13.37     12.73 o 
   2  -3  13        9.97       -1.64      6.41 o 
   3  -3  13       46.90       43.49      9.22 o 
   4  -3  13        1.23       -6.05      6.05 o 
   5  -3  13       10.11        3.54      7.75 o 
   6  -3  13       22.66       13.14     12.34 o 
  -7  -2  13        0.04        0.96      5.97 o 
  -6  -2  13        0.31       -4.02      4.81 o 
  -5  -2  13       41.66       39.42     10.80 o 
  -4  -2  13        4.41       -0.48      5.78 o 
  -3  -2  13       14.19       13.09      4.30 o 
  -2  -2  13      198.09      238.91      8.07 o 
  -1  -2  13       27.26       18.85     16.32 o 
   0  -2  13       72.46       70.05      9.45 o 
   1  -2  13        2.23        2.83      6.00 o 
   2  -2  13        8.76        1.30      6.11 o 
   3  -2  13       56.43       55.69     11.18 o 
   4  -2  13        0.84       -2.04      7.16 o 
   5  -2  13       25.60       44.71     10.62 o 
   6  -2  13        0.01       -4.69      8.61 o 
  -7  -1  13        8.10        1.05      6.07 o 
  -6  -1  13        1.98       -3.37      4.98 o 
  -5  -1  13       59.81       63.58     12.34 o 
  -4  -1  13       57.40       45.87      9.67 o 
  -3  -1  13        9.13       17.87      8.23 o 
  -2  -1  13       42.98       35.39      5.79 o 
  -1  -1  13       19.07       21.88      6.66 o 
   0  -1  13       25.97       31.74      9.64 o 
   1  -1  13        0.67       -2.19      5.82 o 
   2  -1  13       25.74       30.51      8.13 o 
   3  -1  13        0.13       -5.74      5.74 o 
   4  -1  13        0.80       -5.99      5.99 o 
   5  -1  13       26.03       25.33      9.20 o 
  -7   0  13        1.64       10.85      6.43 o 
  -6   0  13       11.24       15.76      7.10 o 
  -5   0  13        0.50       -4.11     14.14 o 
  -4   0  13       89.21       74.65     15.94 o 
  -3   0  13       32.94       48.44     11.05 o 
  -2   0  13       12.70        9.16      5.13 o 
  -1   0  13       13.51       -2.90      4.74 o 
   0   0  13       23.21       27.25      7.27 o 
   1   0  13       10.79       -0.99      5.71 o 
   2   0  13       65.98       84.55     11.17 o 
   3   0  13       11.22        9.10      7.50 o 
   4   0  13        0.10       -6.35      6.35 o 
   5   0  13        3.73        7.68      8.72 o 
  -7   1  13        0.74        1.88      5.90 o 
  -6   1  13       20.24       21.80      8.61 o 
  -5   1  13        3.12       -1.43      5.18 o 
  -4   1  13        0.75       -4.59      4.59 o 
  -3   1  13       24.30       27.22      7.04 o 
  -2   1  13        2.08       -1.89      4.21 o 
  -1   1  13       25.03       24.65      5.89 o 
   0   1  13        0.52       10.90     15.30 o 
   1   1  13        6.73       14.44      6.72 o 
   2   1  13       25.00       24.86      7.58 o 
   3   1  13       19.21       37.26      9.44 o 
   4   1  13       26.74       23.33      9.11 o 
  -7   2  13        0.58       -3.09      5.81 o 
  -6   2  13       23.49       18.30      6.94 o 
  -5   2  13       16.79       14.22     10.54 o 
  -4   2  13       15.78       29.25      7.65 o 
  -3   2  13        5.99        7.21      5.98 o 
  -2   2  13        0.05        1.53      4.45 o 
  -1   2  13        3.08       -2.43      4.71 o 
   0   2  13        0.44        5.12      7.15 o 
   1   2  13       37.25       34.26      8.31 o 
   2   2  13       11.34       18.44      7.76 o 
   3   2  13       11.74        7.24      7.46 o 
  -7   3  13        1.15       -7.43     10.03 o 
  -6   3  13       21.89       23.21      8.02 o 
  -5   3  13        1.00        0.11      5.99 o 
  -4   3  13       27.97       31.43      8.09 o 
  -3   3  13        1.02        5.62      6.43 o 
  -2   3  13        7.08        6.61      7.46 o 
  -1   3  13        2.50        2.48      5.00 o 
   0   3  13        1.01        5.08      4.19 o 
   1   3  13       15.80       34.36     13.11 o 
   2   3  13        0.70       -3.81      6.30 o 
  -6   4  13        5.93        0.98      6.30 o 
  -5   4  13        2.93       -4.40      6.36 o 
  -4   4  13       47.27       49.67     10.93 o 
  -3   4  13        3.65        5.92      8.10 o 
  -2   4  13       54.58       55.74     10.00 o 
  -1   4  13        9.08        7.78      5.71 o 
   0   4  13       18.49       11.90      5.92 o 
   1   4  13        3.17        8.23      6.73 o 
  -4   5  13        3.85       -2.99      6.44 o 
  -3   5  13       12.34       10.85      7.51 o 
  -2   5  13        0.32       -4.48      6.92 o 
  -1   5  13       14.54        7.05      5.87 o 
  -1  -8  14        8.10        0.07      6.54 o 
   0  -8  14        8.98       -1.12     11.95 o 
   1  -8  14        6.18       16.47     12.34 o 
   2  -8  14        8.67       14.27      7.71 o 
  -3  -7  14        5.81        2.06     10.80 o 
  -2  -7  14        7.40       10.72      7.46 o 
  -1  -7  14       25.64       28.01      8.15 o 
   0  -7  14        0.23        4.64      7.58 o 
   1  -7  14        9.93       10.17      6.79 o 
   2  -7  14        0.06       -4.74      5.97 o 
   3  -7  14       12.59       21.68     14.40 o 
   4  -7  14        1.22        7.20      5.82 o 
  -4  -6  14       10.54        9.25      9.51 o 
  -3  -6  14        0.60        1.76      6.59 o 
  -2  -6  14        0.13        7.53      6.45 o 
  -1  -6  14       22.07       42.14      8.26 o 
   0  -6  14        0.59        7.22      5.81 o 
   1  -6  14       17.02       28.75      7.69 o 
   2  -6  14        5.04        0.85      6.41 o 
   3  -6  14       19.90       14.58      7.35 o 
   4  -6  14       14.91       11.52      7.33 o 
  -5  -5  14        0.10        2.86      5.91 o 
  -4  -5  14       25.93       48.59     12.85 o 
  -3  -5  14        5.53        5.18      6.04 o 
  -2  -5  14       14.87       17.84      6.98 o 
  -1  -5  14        6.96       19.19      6.54 o 
   0  -5  14        7.14       24.93      8.35 o 
   1  -5  14        8.69        2.50      6.07 o 
   2  -5  14        1.56        0.31      8.25 o 
   3  -5  14        2.57       -9.53     14.14 o 
   4  -5  14        4.32       -2.13     17.10 o 
   5  -5  14        0.63      -13.62     13.62 o 
  -5  -4  14        1.32       -2.27      5.16 o 
  -4  -4  14        1.57        9.32      5.78 o 
  -3  -4  14        0.15       -3.38      5.16 o 
  -2  -4  14        4.62        9.24      7.33 o 
  -1  -4  14        9.21        3.10      6.68 o 
   0  -4  14       11.87       15.95      5.91 o 
   1  -4  14        0.24       -2.72      6.81 o 
   2  -4  14       24.46       22.66      8.81 o 
   3  -4  14       11.16        0.71      7.08 o 
   4  -4  14        0.04        0.43      7.47 o 
   5  -4  14        4.86       -8.77      9.00 o 
  -6  -3  14        0.06        4.47      5.97 o 
  -5  -3  14       12.26        1.94      5.52 o 
  -4  -3  14       13.34       20.60      6.59 o 
  -3  -3  14       50.47       60.71      8.63 o 
  -2  -3  14       28.42       33.82      5.96 o 
  -1  -3  14       25.89       26.25      7.65 o 
   0  -3  14        2.91       -4.09      6.81 o 
   1  -3  14        0.04       -6.00      6.00 o 
   2  -3  14        1.55        2.95      7.21 o 
   3  -3  14       15.67       15.42      8.42 o 
   4  -3  14        1.55       -6.76      7.91 o 
   5  -3  14        8.76      -14.91     14.91 o 
  -6  -2  14        1.21       -0.17      5.91 o 
  -5  -2  14       15.68       17.80     10.93 o 
  -4  -2  14        2.18        5.53      5.64 o 
  -3  -2  14        0.11       -5.81      7.84 o 
  -2  -2  14       52.71       76.04      9.69 o 
  -1  -2  14        0.04       -3.83      5.30 o 
   0  -2  14        6.51        7.21      6.56 o 
   1  -2  14        4.13       -4.16     10.15 o 
   2  -2  14        5.98        9.84      7.00 o 
   3  -2  14       14.11        6.12      8.17 o 
   4  -2  14        7.11       -4.01      7.32 o 
  -6  -1  14        4.31        8.23      9.51 o 
  -5  -1  14       68.03       62.73     13.37 o 
  -4  -1  14        0.52       -0.92      5.28 o 
  -3  -1  14       28.09       29.93      7.46 o 
  -2  -1  14       12.94       13.07      7.46 o 
  -1  -1  14       24.78       38.45      7.79 o 
   0  -1  14       12.69       22.98      7.84 o 
   1  -1  14       12.93       -0.14      6.17 o 
   2  -1  14        8.02        8.66      7.03 o 
   3  -1  14       12.76        3.74      7.41 o 
   4  -1  14        8.43       -6.73      6.73 o 
  -6   0  14        5.67        1.80      6.68 o 
  -5   0  14       19.61       14.09      6.84 o 
  -4   0  14        1.07        3.53      6.17 o 
  -3   0  14       53.89       53.71      8.74 o 
  -2   0  14        0.06       -4.49     11.83 o 
  -1   0  14       11.19       16.38      6.22 o 
   0   0  14        2.04        7.94      9.64 o 
   1   0  14       18.71       16.12      7.35 o 
   2   0  14        1.72        2.70      6.73 o 
   3   0  14       15.16        9.71      8.01 o 
  -6   1  14        7.00        9.69      6.38 o 
  -5   1  14        0.39        1.01      6.03 o 
  -4   1  14        2.21        0.79      5.74 o 
  -3   1  14        7.66        7.46      6.22 o 
  -2   1  14        0.07       -4.44      5.75 o 
  -1   1  14        9.69       13.93      7.78 o 
   0   1  14        1.20       14.01      8.35 o 
   1   1  14       44.28       65.06     15.55 o 
   2   1  14       14.12       12.39      7.89 o 
   3   1  14       81.13       98.47     13.10 o 
  -5   2  14        4.93       14.56      6.94 o 
  -4   2  14       17.37       26.08      7.59 o 
  -3   2  14        4.34        2.40      6.07 o 
  -2   2  14        2.91       -4.42      5.56 o 
  -1   2  14       15.03       21.65      8.46 o 
   0   2  14        5.48       23.60     11.44 o 
   1   2  14        0.69       -1.46      6.36 o 
   2   2  14       34.76       38.61      9.85 o 
  -5   3  14       21.97       21.42     10.93 o 
  -4   3  14       41.85       60.67     10.68 o 
  -3   3  14       31.16       35.63      8.88 o 
  -2   3  14       10.29       16.76      7.96 o 
  -1   3  14        9.58       20.21      8.49 o 
   0   3  14       14.94       23.10     19.41 o 
  -2  -6  15        5.15       -3.08      9.13 o 
  -1  -6  15        5.84        8.88      8.74 o 
   0  -6  15        1.53        3.98      6.54 o 
   1  -6  15        1.33       18.18      7.32 o 
   2  -6  15        0.06       12.43      6.19 o 
  -3  -5  15        2.83       16.45      9.77 o 
  -2  -5  15        0.07       -2.22      5.92 o 
  -1  -5  15        0.21        4.92      6.11 o 
   0  -5  15        7.17       14.01     16.32 o 
   1  -5  15       11.60       -2.57     11.83 o 
   2  -5  15        4.27       -2.64      8.21 o 
   3  -5  15        0.47      -12.60     12.60 o 
  -4  -4  15        0.44        6.68      8.23 o 
  -3  -4  15       62.81       76.09     14.65 o 
  -2  -4  15        0.33        7.36     10.93 o 
  -1  -4  15       18.30       11.05     12.60 o 
   0  -4  15        4.81       -8.48     10.28 o 
   1  -4  15       10.64        0.41      8.09 o 
   2  -4  15        0.28       -7.53      7.53 o 
   3  -4  15        0.17       -6.92      6.92 o 
  -2  -3  15        8.97       -3.34     10.80 o 
  -1  -3  15        0.12        0.35      8.87 o 
   0  -3  15        1.49        1.34      7.10 o 
   1  -3  15        1.50       -1.62      7.08 o 
   2  -3  15        0.00       -4.82      8.23 o 
   3  -3  15        2.58       11.59      8.82 o 
  -2  -2  15        0.43       -2.55     15.81 o 
  -1  -2  15        6.73        3.39     14.78 o 
   0  -2  15        1.02       -1.05      6.44 o 
   1  -2  15        0.11       -0.75      7.07 o 
   2  -2  15        4.91       -5.36      7.53 o 
  -4  -1  15       20.08       10.80      7.71 o 
  -3  -1  15        7.03        4.63     11.83 o 
  -2  -1  15        0.02       27.51      9.00 o 
  -1  -1  15        6.57       10.84      7.97 o 
   0  -1  15        3.28        1.87      6.80 o 
   1  -1  15        1.37       -3.13      6.81 o 
   2  -1  15        0.03        2.93      7.18 o 
  -4   0  15       19.24       14.56      6.94 o 
  -3   0  15        3.71        6.43     11.57 o 
  -2   0  15        0.03       15.85     20.18 o 
  -1   0  15        7.70       17.35     13.50 o 
   0   0  15        4.37       -0.36     13.50 o 
   1   0  15       22.35       16.06     11.57 o 
  -4   1  15        1.42        1.65      6.38 o 
  -3   1  15        4.10        7.06     10.67 o 
  -2   1  15        4.73       10.80     12.60 o 
  -1   1  15        1.15       23.90     18.64 o 
   0   1  15        1.42        6.97      7.35 o 
                                                 
